# Supplementary material for: Correction: Deconstructing a Species-Complex: Geometric Morphometric and Molecular Analyses Define Species in the Western Rattlesnake (Crotalus viridis)
Source: PLoS One. 2019 Jan 30;14(1):e0211753. doi: 10.1371/journal.pone.0211753 (PMC6353180; doi:10.1371/journal.pone.0211753)
Supplement: S3 Table — Metadata defining column headers for the data file that includes the aligned coordinates and centroid sizes for both dorsal and lateral landmark configurations for all specimens used in this study. (CSV) [file pone.0211753.s001.csv]

Column Heading	Description	Notes
Image ID	Image Identification Number	The alphabetic descriptors refure to the museum, and the numeric descriptors are the specimen number
DLAX1	Dorsal Land Mark Aligned X Coordinate 1	Corresponds to the X coordinate of landmark 1
DLAY1	Dorsal Land Mark Aligned Y Coordinate 1	Corresponds to the Y coordinate of landmark 1
DLAX2	Dorsal Land Mark Aligned X Coordinate 2	Corresponds to the X coordinate of landmark 2
DLAY2	Dorsal Land Mark Aligned Y Coordinate 2	Corresponds to the Y coordinate of landmark 2
DLAX3	Dorsal Land Mark Aligned X Coordinate 3	Corresponds to the X coordinate of landmark 3
DLAY3	Dorsal Land Mark Aligned Y Coordinate 3	Corresponds to the Y coordinate of landmark 3
DLAX4	Dorsal Land Mark Aligned X Coordinate 4	Corresponds to the X coordinate of landmark 4
DLAY4	Dorsal Land Mark Aligned Y Coordinate 4	Corresponds to the Y coordinate of landmark 4
DLAX5	Dorsal Land Mark Aligned X Coordinate 5	Corresponds to the X coordinate of landmark 5
DLAY5	Dorsal Land Mark Aligned Y Coordinate 5	Corresponds to the Y coordinate of landmark 5
DLAX6	Dorsal Land Mark Aligned X Coordinate 6	Corresponds to the X coordinate of landmark 6
DLAY6	Dorsal Land Mark Aligned Y Coordinate 6	Corresponds to the Y coordinate of landmark 6
DLAX7	Dorsal Land Mark Aligned X Coordinate 7	Corresponds to the X coordinate of landmark 7
DLAY7	Dorsal Land Mark Aligned Y Coordinate 7	Corresponds to the Y coordinate of landmark 7
DLAX8	Dorsal Land Mark Aligned X Coordinate 8	Corresponds to the X coordinate of landmark 8
DLAY8	Dorsal Land Mark Aligned Y Coordinate 8	Corresponds to the Y coordinate of landmark 8
DLAX9	Dorsal Land Mark Aligned X Coordinate 9	Corresponds to the X coordinate of landmark 9
DLAY9	Dorsal Land Mark Aligned Y Coordinate 9	Corresponds to the Y coordinate of landmark 9
DLAX10	Dorsal Land Mark Aligned X Coordinate 10	Corresponds to the X coordinate of landmark 10
DLAY10	Dorsal Land Mark Aligned Y Coordinate 10	Corresponds to the Y coordinate of landmark 10
DLAX11	Dorsal Land Mark Aligned X Coordinate 11	Corresponds to the X coordinate of landmark 11
DLAY11	Dorsal Land Mark Aligned Y Coordinate 11	Corresponds to the Y coordinate of landmark 11
DLAX12	Dorsal Land Mark Aligned X Coordinate 12	Corresponds to the X coordinate of landmark 12
DLAY12	Dorsal Land Mark Aligned Y Coordinate 12	Corresponds to the Y coordinate of landmark 12
DLAX13	Dorsal Land Mark Aligned X Coordinate 13	Corresponds to the X coordinate of landmark 13
DLAY13	Dorsal Land Mark Aligned Y Coordinate 13	Corresponds to the Y coordinate of landmark 13
DLAX14	Dorsal Land Mark Aligned X Coordinate 14	Corresponds to the X coordinate of landmark 14
DLAY14	Dorsal Land Mark Aligned Y Coordinate 14	Corresponds to the Y coordinate of landmark 14
DLAX15	Dorsal Land Mark Aligned X Coordinate 15	Corresponds to the X coordinate of landmark 15
DLAY15	Dorsal Land Mark Aligned Y Coordinate 15	Corresponds to the Y coordinate of landmark 15
DLAX16	Dorsal Land Mark Aligned X Coordinate 16	Corresponds to the X coordinate of landmark 16
DLAY16	Dorsal Land Mark Aligned Y Coordinate 16	Corresponds to the Y coordinate of landmark 16
DLAX17	Dorsal Land Mark Aligned X Coordinate 17	Corresponds to the X coordinate of landmark 17
DLAY17	Dorsal Land Mark Aligned Y Coordinate 17	Corresponds to the Y coordinate of landmark 17
DLAX18	Dorsal Land Mark Aligned X Coordinate 18	Corresponds to the X coordinate of landmark 18
DLAY18	Dorsal Land Mark Aligned Y Coordinate 18	Corresponds to the Y coordinate of landmark 18
DLAX19	Dorsal Land Mark Aligned X Coordinate 19	Corresponds to the X coordinate of landmark 19
DLAY19	Dorsal Land Mark Aligned Y Coordinate 19	Corresponds to the Y coordinate of landmark 19
DLAX20	Dorsal Land Mark Aligned X Coordinate 20	Corresponds to the X coordinate of landmark 20
DLAY20	Dorsal Land Mark Aligned Y Coordinate 20	Corresponds to the Y coordinate of landmark 20
DLAX21	Dorsal Land Mark Aligned X Coordinate 21	Corresponds to the X coordinate of landmark 21
DLAY21	Dorsal Land Mark Aligned Y Coordinate 21	Corresponds to the Y coordinate of landmark 21
DLAX22	Dorsal Land Mark Aligned X Coordinate 22	Corresponds to the X coordinate of landmark 22
DLAY22	Dorsal Land Mark Aligned Y Coordinate 22	Corresponds to the Y coordinate of landmark 22
DLAX23	Dorsal Land Mark Aligned X Coordinate 23	Corresponds to the X coordinate of landmark 23
DLAY23	Dorsal Land Mark Aligned Y Coordinate 23	Corresponds to the Y coordinate of landmark 23
DLAX24	Dorsal Land Mark Aligned X Coordinate 24	Corresponds to the X coordinate of landmark 24
DLAY24	Dorsal Land Mark Aligned Y Coordinate 24	Corresponds to the Y coordinate of landmark 24
DLAX25	Dorsal Land Mark Aligned X Coordinate 25	Corresponds to the X coordinate of landmark 25
DLAY25	Dorsal Land Mark Aligned Y Coordinate 25	Corresponds to the Y coordinate of landmark 25
DLAX26	Dorsal Land Mark Aligned X Coordinate 26	Corresponds to the X coordinate of landmark 26
DLAY26	Dorsal Land Mark Aligned Y Coordinate 26	Corresponds to the Y coordinate of landmark 26
DLAX27	Dorsal Land Mark Aligned X Coordinate 27	Corresponds to the X coordinate of landmark 27
DLAY27	Dorsal Land Mark Aligned Y Coordinate 27	Corresponds to the Y coordinate of landmark 27
DLAX28	Dorsal Land Mark Aligned X Coordinate 28	Corresponds to the X coordinate of landmark 28
DLAY28	Dorsal Land Mark Aligned Y Coordinate 28	Corresponds to the Y coordinate of landmark 28
DLAX29	Dorsal Land Mark Aligned X Coordinate 29	Corresponds to the X coordinate of landmark 29
DLAY29	Dorsal Land Mark Aligned Y Coordinate 29	Corresponds to the Y coordinate of landmark 29
DLAX30	Dorsal Land Mark Aligned X Coordinate 30	Corresponds to the X coordinate of landmark 30
DLAY30	Dorsal Land Mark Aligned Y Coordinate 30	Corresponds to the Y coordinate of landmark 30
DLAX31	Dorsal Land Mark Aligned X Coordinate 31	Corresponds to the X coordinate of landmark 31
DLAY31	Dorsal Land Mark Aligned Y Coordinate 31	Corresponds to the Y coordinate of landmark 31
DLAX32	Dorsal Land Mark Aligned X Coordinate 32	Corresponds to the X coordinate of landmark 32
DLAY32	Dorsal Land Mark Aligned Y Coordinate 32	Corresponds to the Y coordinate of landmark 32
DLAX33	Dorsal Land Mark Aligned X Coordinate 33	Corresponds to the X coordinate of landmark 33
DLAY33	Dorsal Land Mark Aligned Y Coordinate 33	Corresponds to the Y coordinate of landmark 33
CS	Centroid Size	Centroid size for the dorsal landmark configuration
DID	Dorsal ID	Corresponds to the Dorsal ID number (identical to "Image ID")
LID	Lateral ID	Corresponds to the Lateral ID number (identical to "Image ID")
LLAX1	Lateral Land Mark Aligned X Coordinate 1	Corresponds to the X coordinate of lateral landmark 1
LLAY1	Lateral Land Mark Aligned Y Coordinate 1	Corresponds to the Y coordinate of lateral landmark 1
LLAX2	Lateral Land Mark Aligned X Coordinate 2	Corresponds to the X coordinate of lateral landmark 2
LLAY2	Lateral Land Mark Aligned Y Coordinate 2	Corresponds to the Y coordinate of lateral landmark 2
LLAX3	Lateral Land Mark Aligned X Coordinate 3	Corresponds to the X coordinate of lateral landmark 3
LLAY3	Lateral Land Mark Aligned Y Coordinate 3	Corresponds to the Y coordinate of lateral landmark 3
LLAX4	Lateral Land Mark Aligned X Coordinate 4	Corresponds to the X coordinate of lateral landmark 4
LLAY4	Lateral Land Mark Aligned Y Coordinate 4	Corresponds to the Y coordinate of lateral landmark 4
LLAX5	Lateral Land Mark Aligned X Coordinate 5	Corresponds to the X coordinate of lateral landmark 5
LLAY5	Lateral Land Mark Aligned Y Coordinate 5	Corresponds to the Y coordinate of lateral landmark 5
LLAX6	Lateral Land Mark Aligned X Coordinate 6	Corresponds to the X coordinate of lateral landmark 6
LLAY6	Lateral Land Mark Aligned Y Coordinate 6	Corresponds to the Y coordinate of lateral landmark 6
LLAX7	Lateral Land Mark Aligned X Coordinate 7	Corresponds to the X coordinate of lateral landmark 7
LLAY7	Lateral Land Mark Aligned Y Coordinate 7	Corresponds to the Y coordinate of lateral landmark 7
LLAX8	Lateral Land Mark Aligned X Coordinate 8	Corresponds to the X coordinate of lateral landmark 8
LLAY8	Lateral Land Mark Aligned Y Coordinate 8	Corresponds to the Y coordinate of lateral landmark 8
LLAX9	Lateral Land Mark Aligned X Coordinate 9	Corresponds to the X coordinate of lateral landmark 9
LLAY9	Lateral Land Mark Aligned Y Coordinate 9	Corresponds to the Y coordinate of lateral landmark 9
LLAX10	Lateral Land Mark Aligned X Coordinate 10	Corresponds to the X coordinate of lateral landmark 10
LLAY10	Lateral Land Mark Aligned Y Coordinate 10	Corresponds to the Y coordinate of lateral landmark 10
LLAX11	Lateral Land Mark Aligned X Coordinate 11	Corresponds to the X coordinate of lateral landmark 11
LLAY11	Lateral Land Mark Aligned Y Coordinate 11	Corresponds to the Y coordinate of lateral landmark 11
LLAX12	Lateral Land Mark Aligned X Coordinate 12	Corresponds to the X coordinate of lateral landmark 12
LLAY12	Lateral Land Mark Aligned Y Coordinate 12	Corresponds to the Y coordinate of lateral landmark 12
LLAX13	Lateral Land Mark Aligned X Coordinate 13	Corresponds to the X coordinate of lateral landmark 13
LLAY13	Lateral Land Mark Aligned Y Coordinate 13	Corresponds to the Y coordinate of lateral landmark 13
LLAX14	Lateral Land Mark Aligned X Coordinate 14	Corresponds to the X coordinate of lateral landmark 14
LLAY14	Lateral Land Mark Aligned Y Coordinate 14	Corresponds to the Y coordinate of lateral landmark 14
LLAX15	Lateral Land Mark Aligned X Coordinate 15	Corresponds to the X coordinate of lateral landmark 15
LLAY15	Lateral Land Mark Aligned Y Coordinate 15	Corresponds to the Y coordinate of lateral landmark 15
LLAX16	Lateral Land Mark Aligned X Coordinate 16	Corresponds to the X coordinate of lateral landmark 16
LLAY16	Lateral Land Mark Aligned Y Coordinate 16	Corresponds to the Y coordinate of lateral landmark 16
LLAX17	Lateral Land Mark Aligned X Coordinate 17	Corresponds to the X coordinate of lateral landmark 17
LLAY17	Lateral Land Mark Aligned Y Coordinate 17	Corresponds to the Y coordinate of lateral landmark 17
LLAX18	Lateral Land Mark Aligned X Coordinate 18	Corresponds to the X coordinate of lateral landmark 18
LLAY18	Lateral Land Mark Aligned Y Coordinate 18	Corresponds to the Y coordinate of lateral landmark 18
LLAX19	Lateral Land Mark Aligned X Coordinate 19	Corresponds to the X coordinate of lateral landmark 19
LLAY19	Lateral Land Mark Aligned Y Coordinate 19	Corresponds to the Y coordinate of lateral landmark 19
LLAX20	Lateral Land Mark Aligned X Coordinate 20	Corresponds to the X coordinate of lateral landmark 20
LLAY20	Lateral Land Mark Aligned Y Coordinate 20	Corresponds to the Y coordinate of lateral landmark 20
LLAX21	Lateral Land Mark Aligned X Coordinate 21	Corresponds to the X coordinate of lateral landmark 21
LLAY21	Lateral Land Mark Aligned Y Coordinate 21	Corresponds to the Y coordinate of lateral landmark 21
LLAX22	Lateral Land Mark Aligned X Coordinate 22	Corresponds to the X coordinate of lateral landmark 22
LLAY22	Lateral Land Mark Aligned Y Coordinate 22	Corresponds to the Y coordinate of lateral landmark 22
LLAX23	Lateral Land Mark Aligned X Coordinate 23	Corresponds to the X coordinate of lateral landmark 23
LLAY23	Lateral Land Mark Aligned Y Coordinate 23	Corresponds to the Y coordinate of lateral landmark 23
LLAX24	Lateral Land Mark Aligned X Coordinate 24	Corresponds to the X coordinate of lateral landmark 24
LLAY24	Lateral Land Mark Aligned Y Coordinate 24	Corresponds to the Y coordinate of lateral landmark 24
LLAX25	Lateral Land Mark Aligned X Coordinate 25	Corresponds to the X coordinate of lateral landmark 25
LLAY25	Lateral Land Mark Aligned Y Coordinate 25	Corresponds to the Y coordinate of lateral landmark 25
LLAX26	Lateral Land Mark Aligned X Coordinate 26	Corresponds to the X coordinate of lateral landmark 26
LLAY26	Lateral Land Mark Aligned Y Coordinate 26	Corresponds to the Y coordinate of lateral landmark 26
LLAX27	Lateral Land Mark Aligned X Coordinate 27	Corresponds to the X coordinate of lateral landmark 27
LLAY27	Lateral Land Mark Aligned Y Coordinate 27	Corresponds to the Y coordinate of lateral landmark 27
LLAX28	Lateral Land Mark Aligned X Coordinate 28	Corresponds to the X coordinate of lateral landmark 28
LLAY28	Lateral Land Mark Aligned Y Coordinate 28	Corresponds to the Y coordinate of lateral landmark 28
LLAX29	Lateral Land Mark Aligned X Coordinate 29	Corresponds to the X coordinate of lateral landmark 29
LLAY29	Lateral Land Mark Aligned Y Coordinate 29	Corresponds to the Y coordinate of lateral landmark 29
LLAX30	Lateral Land Mark Aligned X Coordinate 30	Corresponds to the X coordinate of lateral landmark 30
LLAY30	Lateral Land Mark Aligned Y Coordinate 30	Corresponds to the Y coordinate of lateral landmark 30
LLAX31	Lateral Land Mark Aligned X Coordinate 31	Corresponds to the X coordinate of lateral landmark 31
LLAY31	Lateral Land Mark Aligned Y Coordinate 31	Corresponds to the Y coordinate of lateral landmark 31
LLAX32	Lateral Land Mark Aligned X Coordinate 32	Corresponds to the X coordinate of lateral landmark 32
LLAY32	Lateral Land Mark Aligned Y Coordinate 32	Corresponds to the Y coordinate of lateral landmark 32
LLAX33	Lateral Land Mark Aligned X Coordinate 33	Corresponds to the X coordinate of lateral landmark 33
LLAY33	Lateral Land Mark Aligned Y Coordinate 33	Corresponds to the Y coordinate of lateral landmark 33
LLAX34	Lateral Land Mark Aligned X Coordinate 34	Corresponds to the X coordinate of lateral landmark 34
LLAY34	Lateral Land Mark Aligned Y Coordinate 34	Corresponds to the Y coordinate of lateral landmark 34
LLAX35	Lateral Land Mark Aligned X Coordinate 35	Corresponds to the X coordinate of lateral landmark 35
LLAY35	Lateral Land Mark Aligned Y Coordinate 35	Corresponds to the Y coordinate of lateral landmark 35
LLAX36	Lateral Land Mark Aligned X Coordinate 36	Corresponds to the X coordinate of lateral landmark 36
LLAY36	Lateral Land Mark Aligned Y Coordinate 36	Corresponds to the Y coordinate of lateral landmark 36
LLAX37	Lateral Land Mark Aligned X Coordinate 37	Corresponds to the X coordinate of lateral landmark 37
LLAY37	Lateral Land Mark Aligned Y Coordinate 37	Corresponds to the Y coordinate of lateral landmark 37
LLAX38	Lateral Land Mark Aligned X Coordinate 38	Corresponds to the X coordinate of lateral landmark 38
LLAY38	Lateral Land Mark Aligned Y Coordinate 38	Corresponds to the Y coordinate of lateral landmark 38
LLAX39	Lateral Land Mark Aligned X Coordinate 39	Corresponds to the X coordinate of lateral landmark 39
LLAY39	Lateral Land Mark Aligned Y Coordinate 39	Corresponds to the Y coordinate of lateral landmark 39
LLAX40	Lateral Land Mark Aligned X Coordinate 40	Corresponds to the X coordinate of lateral landmark 40
LLAY40	Lateral Land Mark Aligned Y Coordinate 40	Corresponds to the Y coordinate of lateral landmark 40
LLAX41	Lateral Land Mark Aligned X Coordinate 41	Corresponds to the X coordinate of lateral landmark 41
LLAY41	Lateral Land Mark Aligned Y Coordinate 41	Corresponds to the Y coordinate of lateral landmark 41
LLAX42	Lateral Land Mark Aligned X Coordinate 42	Corresponds to the X coordinate of lateral landmark 42
LLAY42	Lateral Land Mark Aligned Y Coordinate 42	Corresponds to the Y coordinate of lateral landmark 42
LLAX43	Lateral Land Mark Aligned X Coordinate 43	Corresponds to the X coordinate of lateral landmark 43
LLAY43	Lateral Land Mark Aligned Y Coordinate 43	Corresponds to the Y coordinate of lateral landmark 43
LLAX44	Lateral Land Mark Aligned X Coordinate 44	Corresponds to the X coordinate of lateral landmark 44
LLAY44	Lateral Land Mark Aligned Y Coordinate 44	Corresponds to the Y coordinate of lateral landmark 44
LLAX45	Lateral Land Mark Aligned X Coordinate 45	Corresponds to the X coordinate of lateral landmark 45
LLAY45	Lateral Land Mark Aligned Y Coordinate 45	Corresponds to the Y coordinate of lateral landmark 45
LLAX46	Lateral Land Mark Aligned X Coordinate 46	Corresponds to the X coordinate of lateral landmark 46
LLAY46	Lateral Land Mark Aligned Y Coordinate 46	Corresponds to the Y coordinate of lateral landmark 46
LLAX47	Lateral Land Mark Aligned X Coordinate 47	Corresponds to the X coordinate of lateral landmark 47
LLAY47	Lateral Land Mark Aligned Y Coordinate 47	Corresponds to the Y coordinate of lateral landmark 47
LLAX48	Lateral Land Mark Aligned X Coordinate 48	Corresponds to the X coordinate of lateral landmark 48
LLAY48	Lateral Land Mark Aligned Y Coordinate 48	Corresponds to the Y coordinate of lateral landmark 48
LLAX49	Lateral Land Mark Aligned X Coordinate 49	Corresponds to the X coordinate of lateral landmark 49
LLAY49	Lateral Land Mark Aligned Y Coordinate 49	Corresponds to the Y coordinate of lateral landmark 49
LLAX50	Lateral Land Mark Aligned X Coordinate 50	Corresponds to the X coordinate of lateral landmark 50
LLAY50	Lateral Land Mark Aligned Y Coordinate 50	Corresponds to the Y coordinate of lateral landmark 50
LLCS	Lateral Landmark Centroid Size	Centroid size for the lateral landmark configuration
