# Supplementary material for: Correction: Deconstructing a Species-Complex: Geometric Morphometric and Molecular Analyses Define Species in the Western Rattlesnake (Crotalus viridis)
Source: PLoS One. 2019 Jan 30;14(1):e0211753. doi: 10.1371/journal.pone.0211753 (PMC6353180; doi:10.1371/journal.pone.0211753)
Supplement: S3 File — The data file that includes the aligned coordinates and centroid sizes for both dorsal and lateral landmark configurations for all specimens used in this study. (TXT) [file pone.0211753.s002.txt]

Image ID	DLAX1	DLAY1	DLAX2	DLAY2	DLAX3	DLAY3	DLAX4	DLAY4	DLAX5	DLAY5	DLAX6	DLAY6	DLAX7	DLAY7	DLAX8	DLAY8	DLAX9	DLAY9	DLAX10	DLAY10	DLAX11	DLAY11	DLAX12	DLAY12	DLAX13	DLAY13	DLAX14	DLAY14	DLAX15	DLAY15	DLAX16	DLAY16	DLAX17	DLAY17	DLAX18	DLAY18	DLAX19	DLAY19	DLAX20	DLAY20	DLAX21	DLAY21	DLAX22	DLAY22	DLAX23	DLAY23	DLAX24	DLAY24	DLAX25
'SDNHM3185D.JPG'	0.175029	-0.004381	0.167741	0.017746	0.141783	0.038961	0.11859	0.061185	0.014499	0.064674	-0.090873	0.150798	-0.234952	0.081177	0.127552	-0.007923	0.059611	-0.002595	-0.068698	0.00532	0.164005	-0.03554	0.136196	-0.054537	0.112478	-0.076467	0.006973	-0.077579	-0.107749	-0.132144	-0.262114	-0.062327	-0.20874	0.119737	-0.170253	0.140041	-0.125067	0.149422	-0.023037	0.13803	0.050127	0.116509	0.117059	0.084587	0.154843	0.057593	0.180068	0.013478	0.17771
'BYU41387D.JPG'	0.19227089	-0.007165597	0.17870751	0.03329404	0.167327189	0.050828656	0.123767144	0.079925661	0.01035195	0.097251697	-0.09599171	0.136812285	-0.26122311	0.053769927	0.151035833	-0.011951042	0.071155761	0.003510592	-0.077031462	0.010122529	0.177790938	-0.034303267	0.163001614	-0.054842697	0.110212346	-0.077896795	-0.001450168	-0.068314092	-0.095807202	-0.124104971	-0.207372071	-0.045297888	-0.253258519	0.077043672	-0.217110443	0.088301806	-0.157913338	0.122027285	-0.044649182	0.135699663	0.009462944	0.119948481	0.089467332	0.098528433	0.169964735	0.062144687	0.193819906	0.022378576	0.19662364
'BYU41391D.JPG'	0.185996908	-0.003150993	0.181174887	0.024614048	0.143464625	0.052106299	0.12129864	0.076229294	0.013074089	0.085350802	-0.115653989	0.132163543	-0.239661637	0.063334765	0.142592928	-0.000552129	0.062772636	0.001250497	-0.087116212	0.002617345	0.184356588	-0.024034343	0.156749505	-0.048497038	0.119372411	-0.075293717	0.017636413	-0.088634061	-0.094865249	-0.143298634	-0.227099425	-0.041815692	-0.239723736	0.091381719	-0.21739828	0.110910208	-0.169070714	0.129187011	-0.054316352	0.128710253	0.01666507	0.109309953	0.098375721	0.088230092	0.156462576	0.061292545	0.196913566	0.015901783	0.195042894
'BYU41389D.JPG'	0.184191334	0.005525751	0.177305871	0.035342776	0.151963053	0.055849317	0.115831473	0.079264217	0.010447557	0.080403619	-0.091172319	0.139638088	-0.233293483	0.060275255	0.12551476	0.004198736	0.049516558	-0.001777313	-0.093798312	-1.34E-05	0.178003366	-0.026991824	0.146241996	-0.047323181	0.11856858	-0.069317812	0.017661165	-0.074563386	-0.102459637	-0.148303514	-0.23725984	-0.049570418	-0.223247657	0.088298904	-0.194927835	0.108921896	-0.143425826	0.128101649	-0.038334072	0.132856184	0.021697331	0.116205983	0.093906885	0.097664601	0.160778784	0.061010654	0.193036141	0.02631922	0.194895622
'BYU41698D.JPG'	0.185165632	-0.000435158	0.175287953	0.031043032	0.151269358	0.0544165	0.122520799	0.07875474	0.013993745	0.082611164	-0.094766752	0.133007816	-0.246597273	0.048785074	0.143574638	-0.00254689	0.070832454	0.000703611	-0.062516996	-0.004146574	0.175493979	-0.025342859	0.154666721	-0.046690132	0.12345147	-0.074417997	0.019322289	-0.085235362	-0.092287659	-0.133254277	-0.255315138	-0.045846955	-0.226910755	0.073425837	-0.200818824	0.105503913	-0.147185223	0.122329178	-0.042271909	0.131179535	0.016276811	0.114722277	0.095804559	0.095335839	0.159375543	0.064697805	0.191050884	0.022929933	0.185551941
'SDNHM43951D.JPG'	0.177026	-0.001957	0.171768	0.030525	0.144727	0.052524	0.117763	0.077677	0.0066	0.081808	-0.109631	0.139533	-0.247774	0.065807	0.138916	0.000489	0.062048	0.003482	-0.065179	-0.000407	0.170908	-0.030468	0.146456	-0.049201	0.113766	-0.070342	0.006918	-0.074555	-0.100806	-0.134221	-0.232635	-0.069953	-0.228362	0.098599	-0.19187	0.123181	-0.14692	0.136145	-0.045999	0.132119	0.021952	0.1164	0.111411	0.092418	0.15337	0.061274	0.183042	0.023392	0.182899
'AZM27853D.JPG'	0.176645	-0.002475	0.167328	0.019156	0.14346	0.052378	0.121102	0.070364	0.011865	0.087617	-0.102578	0.133836	-0.235369	0.078852	0.137756	0.000847	0.070835	0.008322	-0.086698	0.013364	0.166989	-0.028971	0.141819	-0.048785	0.124197	-0.065112	0.006314	-0.071031	-0.102268	-0.140696	-0.245388	-0.061165	-0.218854	0.106016	-0.187871	0.129731	-0.142744	0.133288	-0.039819	0.129213	0.028664	0.100008	0.119418	0.072842	0.151182	0.05029	0.181364	0.011405	0.181953
'BYU34755D.JPG'	0.174759486	-0.001485884	0.174634652	0.027917563	0.146585024	0.05229808	0.12428049	0.072592092	-0.00310896	0.081645057	-0.082748121	0.138638252	-0.251891661	0.064736315	0.139603241	0.001404205	0.060574494	-0.002693363	-0.101667798	0.003196019	0.170682719	-0.026702248	0.150403413	-0.050077843	0.121911015	-0.074460349	0.007702804	-0.092259749	-0.066730355	-0.132387247	-0.248003802	-0.056314111	-0.239622484	0.094677057	-0.204539068	0.11520427	-0.142594298	0.133104765	-0.036203223	0.135636008	0.018756515	0.123549929	0.103110323	0.09742262	0.154888034	0.058568462	0.185996689	0.018019123	0.185316202
'BYU41388D.JPG'	0.181137437	0.002564564	0.174637815	0.036164932	0.144814691	0.053410833	0.123761966	0.074706838	0.01690469	0.077985237	-0.096374901	0.135077447	-0.234870058	0.057967546	0.125390285	-0.001194182	0.062361068	-0.000269263	-0.091512309	0.001245489	0.177288512	-0.031472195	0.152352518	-0.054030253	0.124876154	-0.070894256	0.016406234	-0.079997309	-0.099096445	-0.133555758	-0.236521982	-0.061332404	-0.233066967	0.0909712	-0.207727004	0.110861919	-0.153518287	0.126413222	-0.037015482	0.13209587	0.02944615	0.111897935	0.107229046	0.093787436	0.158768766	0.064371068	0.191305763	0.028184886	0.192492056
'UMNH1159D.JPG'	0.179625	-0.003417	0.175219	0.024541	0.149791	0.047518	0.128031	0.061709	0.011962	0.073347	-0.127478	0.123125	-0.228758	0.073691	0.146668	0.001948	0.07504	0.008553	-0.074639	0.014865	0.177545	-0.029002	0.15314	-0.048782	0.127486	-0.057957	0.009865	-0.068576	-0.131332	-0.119306	-0.234765	-0.075977	-0.222673	0.103067	-0.197288	0.120401	-0.158986	0.12153	-0.046008	0.118554	0.032738	0.094921	0.129965	0.067318	0.161971	0.049512	0.189907	0.014637	0.189482
'UMNH1162D.JPG'	0.178726	0.000831	0.174855	0.025828	0.14895	0.045992	0.123605	0.06421	0.011037	0.075951	-0.120944	0.130704	-0.239182	0.078441	0.139506	0.001137	0.064049	-0.00748	-0.095499	-0.001979	0.177812	-0.031553	0.151495	-0.043836	0.123345	-0.061029	0.012868	-0.084471	-0.122216	-0.131741	-0.232753	-0.063276	-0.225518	0.101866	-0.193756	0.119374	-0.15332	0.12791	-0.04152	0.11998	0.03414	0.095846	0.127462	0.069925	0.164616	0.050296	0.194061	0.019126	0.189319
'BYU34753D.JPG'	0.169580269	-0.001483917	0.162776355	0.031577884	0.152857773	0.049140774	0.127462648	0.074382112	0.012708806	0.089572552	-0.090379976	0.146774723	-0.248108824	0.050930118	0.137999152	0.003073865	0.066649571	0.005479892	-0.087927749	0.012838397	0.166524821	-0.027346232	0.148956371	-0.042404731	0.119577995	-0.074473581	0.005905951	-0.075806304	-0.080373366	-0.138619367	-0.243984906	-0.060283117	-0.225347597	0.082633815	-0.200393511	0.118648901	-0.145017368	0.133957964	-0.037894334	0.143300485	0.022881928	0.123726198	0.102522313	0.093516676	0.16186492	0.057303244	0.187733971	0.017848989	0.185049791
'BYU34754D.JPG'	0.179144338	-0.002039071	0.173756822	0.025900692	0.148735888	0.05054504	0.117533962	0.075640188	0.005230377	0.081573381	-0.07829382	0.140650151	-0.255656671	0.06193989	0.139765541	0.000768666	0.070878009	0.00235381	-0.103523772	0.016577439	0.168981922	-0.026979561	0.14377745	-0.050440212	0.119079156	-0.073863743	-0.000841889	-0.078348101	-0.068584658	-0.135386762	-0.237572703	-0.05976155	-0.2432778	0.094530987	-0.207897795	0.115806652	-0.141698903	0.129995273	-0.029848626	0.142676249	0.022648814	0.129809581	0.09591656	0.103831537	0.154517273	0.057752737	0.186537056	0.016385442	0.184052507
'ASM03636D.JPG'	0.172442	-0.025817	0.173613	0.004623	0.152771	0.030102	0.130214	0.061321	0.022752	0.091066	-0.112214	0.156742	-0.23879	0.079745	0.146735	-0.022303	0.090137	-0.006243	-0.067254	0.018575	0.164819	-0.05125	0.142879	-0.063505	0.112178	-0.07628	0.004903	-0.070798	-0.104993	-0.118053	-0.239759	-0.052775	-0.22519	0.109914	-0.194294	0.137457	-0.149923	0.154261	-0.045008	0.147224	0.030905	0.118852	0.121063	0.064292	0.161397	0.032882	0.181105	-0.004843	0.175457
'BYU34750D.JPG'	0.174687759	0.002721937	0.175187023	0.031221335	0.144346444	0.049682032	0.118870824	0.076530702	-0.00517549	0.077080087	-0.077971105	0.13991037	-0.236320965	0.055880708	0.14090682	-0.001099218	0.066704737	0.001639546	-0.099520696	0.005244767	0.175111432	-0.025795646	0.148347859	-0.047708627	0.124067243	-0.070698054	0.007526516	-0.08668827	-0.084549217	-0.136883765	-0.252253581	-0.070344543	-0.21677637	0.095460186	-0.191401057	0.129754681	-0.132986166	0.134579388	-0.038108733	0.126287784	0.015955484	0.125255495	0.097337891	0.103654885	0.15831072	0.062261735	0.194525994	0.022392262	0.19023945
'BYU41390D.JPG'	0.178991016	0.000926564	0.171222515	0.033376646	0.147247879	0.057600753	0.119527654	0.075315634	0.012359972	0.065001354	-0.098084132	0.142365187	-0.245840224	0.060679912	0.125952846	8.18E-05	0.050675785	-0.000344677	-0.112298433	-0.004507947	0.178611063	-0.031558839	0.147364629	-0.057722608	0.122539539	-0.074655968	0.017501291	-0.077979629	-0.093139009	-0.149588424	-0.230441739	-0.047392182	-0.233927407	0.093551961	-0.209177841	0.12255807	-0.155811359	0.134626652	-0.036763553	0.137533008	0.032503294	0.121647101	0.102608863	0.096621933	0.156107559	0.062579458	0.190117867	0.024766314	0.191689847
'BYU34752D.JPG'	0.187774114	0.000429186	0.186633303	0.034182327	0.158265019	0.053504693	0.123755234	0.079583447	-0.012976454	0.089979804	-0.087197325	0.120586271	-0.248669016	0.06104485	0.146351131	-0.000839995	0.067237283	0.002674752	-0.131185892	0.002548703	0.182716936	-0.031309756	0.158253599	-0.052263229	0.124810025	-0.078799024	-0.006747627	-0.095295048	-0.080631159	-0.125533307	-0.241414362	-0.044265808	-0.234489545	0.082904563	-0.200542192	0.09667676	-0.143101942	0.112588716	-0.045672172	0.118437654	0.008749591	0.114209548	0.098355738	0.100774677	0.169285735	0.063890164	0.20051067	0.025861884	0.19566947
'BYU21985D.JPG'	0.186297417	0.003220875	0.177180413	0.038804273	0.150193733	0.054071132	0.110086348	0.076151359	-0.001767336	0.079966644	-0.102081998	0.135859562	-0.22707542	0.070214443	0.136195011	-0.001764621	0.057981063	-0.004231926	-0.089596013	-0.002177768	0.178720668	-0.034182328	0.149068579	-0.051806549	0.117533439	-0.072177111	0.004527228	-0.086848659	-0.08321658	-0.150669972	-0.236672663	-0.046832969	-0.219564896	0.101039338	-0.197291571	0.123339447	-0.150281326	0.131919223	-0.052515515	0.135521237	0.006714709	0.123771428	0.086373924	0.1078269	0.160258935	0.069710761	0.188751687	0.028142231	0.193980163
'BYU34751D.JPG'	0.176117876	0.00397845	0.174216941	0.039902016	0.149312416	0.054379611	0.132090408	0.060176354	-0.00697758	0.074017194	-0.087579888	0.139978688	-0.23565965	0.060032332	0.147992191	0.002942049	0.047619241	0.00029405	-0.097416862	-0.003984643	0.175991782	-0.022520999	0.145343389	-0.052215131	0.116536339	-0.074966877	-0.003897755	-0.094723217	-0.074423881	-0.143601703	-0.246616186	-0.058664602	-0.231234204	0.094512695	-0.201494625	0.113874873	-0.144816793	0.131369078	-0.034964636	0.142122882	0.029773646	0.134517123	0.117453382	0.092991077	0.158799196	0.063412349	0.187716903	0.030944077	0.188936809
'UMNH2868D.JPG'	0.175083	-0.003347	0.172657	0.023821	0.145635	0.045949	0.116486	0.06723	0.019991	0.075563	-0.120928	0.132058	-0.237913	0.078225	0.136367	0.001614	0.07771	0.004119	-0.061013	0.011384	0.17408	-0.025767	0.142517	-0.045392	0.119989	-0.064213	0.025977	-0.072268	-0.119902	-0.127937	-0.241508	-0.069709	-0.227055	0.106291	-0.194433	0.122304	-0.153196	0.130812	-0.040839	0.1213	0.031751	0.10329	0.11656	0.071803	0.158458	0.0489	0.183286	0.013441	0.185844
'UMNH1160D.JPG'	0.168586	0.002215	0.166457	0.027044	0.145439	0.046766	0.116213	0.068325	0.018337	0.089602	-0.126768	0.145318	-0.224931	0.078779	0.147045	0.000811	0.057189	0.003963	-0.050822	0.002109	0.174708	-0.02568	0.147967	-0.04949	0.119572	-0.069593	0.019252	-0.083407	-0.130461	-0.139037	-0.224297	-0.067627	-0.214071	0.106156	-0.190102	0.129867	-0.155305	0.139098	-0.044198	0.136481	0.029861	0.11724	0.116797	0.076494	0.155311	0.051328	0.179111	0.020367	0.182131
'UMNH2880D.JPG'	0.174609	-0.004938	0.175345	0.02187	0.148832	0.048887	0.117331	0.068177	-0.002431	0.082343	-0.092547	0.139966	-0.257584	0.072326	0.140354	0.00847	0.051669	0.002479	-0.112205	0.003623	0.175209	-0.0298	0.143252	-0.051135	0.112714	-0.071012	-0.011873	-0.091263	-0.087198	-0.132605	-0.239991	-0.069999	-0.23426	0.099829	-0.187463	0.125376	-0.131616	0.135475	-0.026324	0.134529	0.036219	0.120144	0.127102	0.085551	0.166113	0.053798	0.188614	0.010683	0.185527
'BYU41386D.JPG'	0.186020094	-0.003400605	0.167810022	0.036671537	0.151461797	0.047704879	0.126568884	0.06841379	0.026341496	0.073841578	-0.131479569	0.144731136	-0.231678379	0.051398254	0.141912426	-0.002356961	0.07217826	0.001625988	-0.085353899	0.008753937	0.175538641	-0.034306178	0.154813283	-0.049613163	0.1175608	-0.070608024	0.022058487	-0.076838849	-0.098009186	-0.139290919	-0.235517705	-0.041228058	-0.223812956	0.076511813	-0.206248597	0.101751582	-0.173234599	0.128967081	-0.061949296	0.139964241	0.024630352	0.119102926	0.10291281	0.086005234	0.15850871	0.058252884	0.192337326	0.029424968	0.198133315
'SDNHM34654D.JPG'	0.175562	-0.000281	0.174676	0.023417	0.141213	0.047628	0.116007	0.069157	0.014559	0.084283	-0.094992	0.15076	-0.258653	0.064906	0.145422	-0.004216	0.067425	-0.003518	-0.11268	0.001455	0.169894	-0.033414	0.137507	-0.058417	0.11163	-0.075884	0.007866	-0.084973	-0.091625	-0.139009	-0.243284	-0.065985	-0.231177	0.094493	-0.189338	0.124964	-0.134145	0.142408	-0.033346	0.140204	0.036018	0.119804	0.11947	0.085247	0.152512	0.054152	0.179638	0.014581	0.180964
'BYU13015D.JPG'	0.184756609	0.003797991	0.166033564	0.041231981	0.146644476	0.05513491	0.116601559	0.07188319	0.000476495	0.070986329	-0.092868713	0.138616167	-0.234211555	0.062996503	0.119919634	0.000436669	0.044217187	0.001431123	-0.102652118	0.002195421	0.182267036	-0.030393533	0.153226609	-0.055661419	0.115580738	-0.078927642	0.006317896	-0.085951255	-0.088758402	-0.139815153	-0.23794731	-0.05362566	-0.223162376	0.094069415	-0.196907732	0.119195033	-0.145914053	0.133156331	-0.039148261	0.134767475	0.024036518	0.122117151	0.102118166	0.100894663	0.160919682	0.066912242	0.19885048	0.033046085	0.200104307
'BYU13015L.JPG'
'BYU34739D.JPG'	0.179332968	0.005839887	0.182978447	0.034795418	0.161224239	0.055232032	0.124125824	0.076703484	0.002726272	0.080710558	-0.113914686	0.123263842	-0.206115839	0.0565929	0.147830365	0.006414328	0.076180527	0.009863736	-0.09782646	0.001543672	0.183271161	-0.02539936	0.156226906	-0.049366339	0.121960645	-0.070960248	0.000656685	-0.085928501	-0.097745233	-0.138051582	-0.24731788	-0.046696198	-0.205814547	0.087610621	-0.190802587	0.106947047	-0.154461149	0.116220159	-0.062217891	0.129194258	0.008014117	0.122129044	0.097534804	0.104606544	0.166108107	0.060330287	0.193902734	0.027427266	0.194124844
'SDNHM38225D.JPG'	0.174979	-0.010842	0.167638	0.019731	0.135459	0.043612	0.115387	0.062583	0.010468	0.08594	-0.07744	0.150394	-0.260917	0.073491	0.128851	-0.01043	0.052208	0.000215	-0.076886	0.012706	0.169589	-0.038003	0.134932	-0.052387	0.113921	-0.07179	0.0082	-0.076867	-0.086561	-0.142978	-0.261543	-0.044798	-0.229283	0.101762	-0.181581	0.12881	-0.120913	0.143724	-0.016786	0.135099	0.039127	0.109092	0.114336	0.075426	0.145727	0.050858	0.179845	0.010978	0.180132
'UMNH2884D.JPG'	0.173077	-0.00649	0.172589	0.023734	0.142052	0.043561	0.114772	0.066435	0.008425	0.084358	-0.095324	0.148736	-0.268131	0.066116	0.134954	-0.000439	0.055701	0.003205	-0.084901	0.007264	0.171122	-0.027208	0.146026	-0.052156	0.111646	-0.072793	0.008434	-0.086463	-0.099966	-0.136664	-0.230555	-0.061977	-0.243932	0.088745	-0.195928	0.123349	-0.137376	0.144366	-0.02308	0.139528	0.039526	0.122332	0.122563	0.081381	0.15925	0.05089	0.184664	0.0133	0.183053
'UMNH8035D.JPG'	0.172169	0.006581	0.175845	0.029827	0.145312	0.049995	0.125323	0.06868	0.011202	0.082639	-0.117961	0.132554	-0.209092	0.047753	0.134532	0.00652	0.07721	0.008766	-0.07132	0.011799	0.181098	-0.020161	0.14898	-0.03967	0.129458	-0.05872	0.01292	-0.072207	-0.147252	-0.128754	-0.249868	-0.073513	-0.201371	0.084611	-0.182361	0.116468	-0.148818	0.134135	-0.043884	0.123831	0.033494	0.100227	0.123769	0.064737	0.159057	0.049944	0.187029	0.023873	0.18952
'UMNH2881D.JPG'	0.177563	0.000015	0.176752	0.028055	0.145019	0.052963	0.116449	0.070224	0.001899	0.085563	-0.095929	0.131976	-0.244179	0.072373	0.142094	0.006014	0.050941	0.005194	-0.087288	0.00446	0.175485	-0.029376	0.148003	-0.047762	0.118746	-0.061374	0.004981	-0.074983	-0.114734	-0.140756	-0.242911	-0.067788	-0.223523	0.100749	-0.182024	0.124499	-0.131452	0.129293	-0.030865	0.12317	0.030443	0.10994	0.120338	0.078292	0.159153	0.054544	0.185273	0.016239	0.185668
'SDNHM4480D.JPG'	0.18696	-0.025813	0.163088	0.016936	0.147138	0.043078	0.124965	0.066339	0.003969	0.102275	-0.088182	0.152226	-0.242749	0.076815	0.15374	-0.016751	0.056509	0.002524	-0.050056	0.021386	0.175785	-0.049991	0.134297	-0.064197	0.105752	-0.082619	-0.018399	-0.074642	-0.09694	-0.124818	-0.23886	-0.063753	-0.220182	0.112206	-0.186997	0.137501	-0.135373	0.150374	-0.036934	0.145012	0.0197	0.120493	0.116268	0.080543	0.158413	0.054503	0.191879	0.008789	0.187996
'UMNH2883D.JPG'	0.176216	0.001528	0.169544	0.024475	0.145951	0.051042	0.1238	0.07341	0.002422	0.083065	-0.091738	0.145865	-0.24906	0.069683	0.13502	-0.000554	0.067974	-0.000904	-0.086174	-0.002662	0.168904	-0.030366	0.145058	-0.044098	0.111984	-0.076568	0.003363	-0.092591	-0.09722	-0.139627	-0.244935	-0.073955	-0.229172	0.101371	-0.184282	0.129992	-0.129646	0.14202	-0.02789	0.140225	0.03538	0.124973	0.1271	0.083425	0.158503	0.054337	0.181485	0.016333	0.177924
'BYU45628D.JPG'	0.17968187	-0.000579927	0.177985872	0.020581691	0.141326485	0.045562772	0.114834745	0.070362088	0.019069535	0.078829883	-0.095003042	0.135851664	-0.24267683	0.066864273	0.143945784	0.001300314	0.07440627	-0.003722486	-0.10393386	0.007204892	0.174722816	-0.02841492	0.143812021	-0.046835274	0.117388372	-0.074197512	0.018825969	-0.069700791	-0.106370035	-0.13417023	-0.245446785	-0.045260459	-0.226609891	0.097479796	-0.200279797	0.115607653	-0.145274026	0.128919993	-0.033225601	0.117465071	0.043551489	0.104094371	0.112726686	0.083802001	0.161623032	0.050421436	0.186076094	0.012892959	0.188917767
'ASM03635.JPG'	0.179098	-0.015818	0.174516	0.005576	0.153676	0.027225	0.125737	0.055086	0.014668	0.069689	-0.122122	0.148897	-0.222398	0.082921	0.143031	-0.013081	0.078923	-0.007748	-0.087794	0.009145	0.176125	-0.042324	0.148852	-0.061748	0.111402	-0.084178	0.009513	-0.092654	-0.108485	-0.116981	-0.243562	-0.047465	-0.216289	0.117184	-0.192697	0.142378	-0.156023	0.153638	-0.050852	0.136004	0.032826	0.109476	0.125121	0.065826	0.166885	0.031807	0.185173	-0.0001	0.183691
'BYU23802D.JPG'	0.183156427	0.002308307	0.178150878	0.038840888	0.144302398	0.061415656	0.114766041	0.075017503	0.007896916	0.071493614	-0.090547363	0.138363729	-0.233776986	0.055768842	0.146077135	0.001588708	0.063985775	-0.00935678	-0.102755669	-0.006663357	0.179087422	-0.031430792	0.146025948	-0.056819204	0.116674957	-0.071753406	0.011799868	-0.088562872	-0.083944869	-0.137788758	-0.250822663	-0.053886429	-0.218647558	0.088986331	-0.192465802	0.117911905	-0.142220897	0.131943052	-0.038860605	0.13256433	0.02368241	0.121896598	0.099695033	0.110316926	0.153748852	0.074462965	0.190006334	0.029265927	0.188913539
'UMNH2882D.JPG'	0.176431	-0.001218	0.172395	0.03414	0.141602	0.05281	0.111953	0.076661	0.003055	0.080844	-0.085806	0.14627	-0.247545	0.072391	0.138827	-0.001361	0.058497	0.002785	-0.076044	0.010655	0.172533	-0.032029	0.143691	-0.053898	0.109697	-0.074167	0.002676	-0.084816	-0.098819	-0.140509	-0.244907	-0.075751	-0.225371	0.10605	-0.177717	0.129567	-0.121991	0.137575	-0.025945	0.13705	0.029383	0.120125	0.114576	0.087823	0.154227	0.05965	0.184302	0.023717	0.182621
'SDNHM36107D.JPG'	0.168654	-0.000739	0.156588	0.025787	0.142314	0.040988	0.109673	0.063798	0.006536	0.08605	-0.091419	0.139486	-0.263189	0.093905	0.135594	0.001155	0.03945	0.013297	-0.120046	0.016142	0.169081	-0.03495	0.155652	-0.060659	0.12377	-0.073527	0.022041	-0.075826	-0.089681	-0.145421	-0.238518	-0.065957	-0.239834	0.119629	-0.193179	0.12874	-0.13316	0.135266	-0.031574	0.128452	0.026979	0.099025	0.110454	0.067883	0.152735	0.046796	0.176615	0.01909	0.178046
'SDNHM32610D.JPG'	0.191656	-0.005973	0.17415	0.02454	0.148299	0.045108	0.118904	0.063426	0.00787	0.082782	-0.104351	0.108959	-0.268264	0.060279	0.155855	0.00044	0.06357	0.018582	-0.081186	0.016932	0.17614	-0.028987	0.151355	-0.052801	0.121747	-0.06106	0.00999	-0.06674	-0.111383	-0.111585	-0.251788	-0.051914	-0.242116	0.083758	-0.199973	0.106898	-0.143587	0.108057	-0.042713	0.105373	0.022841	0.093935	0.118156	0.068554	0.158396	0.05159	0.192106	0.014031	0.195579
'AZM47839D.JPG'	0.174729	-0.005644	0.174284	0.022084	0.149466	0.04776	0.124727	0.069553	0.012592	0.078367	-0.104919	0.141584	-0.253234	0.057969	0.144731	-0.003879	0.072513	0.001656	-0.072242	0.001683	0.175133	-0.033355	0.147139	-0.0532	0.119123	-0.070265	0.01609	-0.079598	-0.105198	-0.128246	-0.244243	-0.056919	-0.232746	0.085372	-0.19955	0.119972	-0.149228	0.136389	-0.039291	0.132868	0.031214	0.107294	0.121971	0.071101	0.159508	0.049888	0.18008	0.013306	0.180613
'UMNH8034D.JPG'	0.184744	0.00025	0.182641	0.029333	0.158484	0.047695	0.137474	0.068486	0.021469	0.082014	-0.155572	0.116634	-0.216688	0.039619	0.14978	0.006358	0.090603	0.010449	-0.05557	-0.000477	0.182905	-0.021881	0.154901	-0.041598	0.128384	-0.058316	0.01626	-0.066087	-0.158332	-0.107884	-0.243552	-0.05979	-0.206998	0.065155	-0.200635	0.092894	-0.181019	0.112001	-0.06342	0.107143	0.035088	0.08797	0.137219	0.068093	0.16958	0.049405	0.195266	0.021174	0.194206
'SDNHM36101D.JPG'	0.185647	-0.002341	0.165786	0.033988	0.137096	0.051555	0.119427	0.071756	0.00514	0.099313	-0.102164	0.128962	-0.247347	0.070318	0.15894	0.004773	0.066366	0.015243	-0.050632	0.021193	0.170331	-0.05217	0.144463	-0.066962	0.123726	-0.069252	0.007802	-0.061495	-0.093246	-0.122691	-0.262856	-0.071129	-0.229234	0.10262	-0.187366	0.116282	-0.13636	0.127634	-0.047775	0.122934	0.012836	0.104217	0.114366	0.069839	0.145354	0.057418	0.185677	0.024098	0.187529
'BYU37109D.JPG'	0.185034714	0.005897614	0.182950272	0.038012255	0.145060859	0.0685372	0.126670288	0.082428266	-0.001070369	0.073022369	-0.112119199	0.148376503	-0.218961667	0.05254017	0.150426616	0.005845657	0.075372699	-0.008592062	-0.118692138	-0.008049809	0.180139117	-0.032347506	0.146855406	-0.0557374	0.130989322	-0.070155337	0.006917317	-0.096572805	-0.119982249	-0.142962516	-0.219987459	-0.057715994	-0.196962474	0.079158248	-0.16927692	0.109300653	-0.147939555	0.146689665	-0.0617042	0.14391742	0.010454776	0.123343602	0.103377683	0.103138571	0.152599857	0.07497697	0.195172241	0.02799428	0.193142571
'SDNHM28732D.JPG'	0.179605	-0.00054	0.169701	0.039728	0.135028	0.058669	0.115526	0.075791	0.015554	0.07918	-0.11536	0.138033	-0.242333	0.057121	0.136521	0.002797	0.061382	0.003685	-0.058566	-0.001176	0.172429	-0.031875	0.141128	-0.049588	0.119401	-0.070501	0.020723	-0.079328	-0.102867	-0.145645	-0.235858	-0.05761	-0.230668	0.089047	-0.200456	0.116521	-0.153917	0.132175	-0.044167	0.133305	0.032272	0.113435	0.114345	0.087483	0.148111	0.067572	0.182805	0.031989	0.182041
'SDNHM32616D.JPG'	0.185415	-0.004315	0.181583	0.02316	0.152511	0.045012	0.127481	0.068464	0.006558	0.085296	-0.110172	0.135255	-0.252116	0.061269	0.156286	-0.005237	0.073737	-0.001918	-0.108849	0.006862	0.173334	-0.031934	0.143169	-0.051659	0.114649	-0.074256	-0.005599	-0.075095	-0.104443	-0.121682	-0.235708	-0.068286	-0.229029	0.09176	-0.196519	0.12386	-0.147267	0.132611	-0.047628	0.130372	0.027706	0.118878	0.125482	0.077865	0.158631	0.04792	0.187409	0.0125	0.183863
'SDNHM39242D.JPG'	0.166755	-0.014198	0.166661	0.024431	0.146138	0.047782	0.123279	0.065995	0.005188	0.081936	-0.10731	0.137214	-0.239556	0.076545	0.138491	-0.009224	0.057775	-0.003572	-0.06346	0.00779	0.17853	-0.035159	0.141976	-0.051438	0.12489	-0.074866	-0.000986	-0.083607	-0.119373	-0.129592	-0.241692	-0.047994	-0.215275	0.103664	-0.185637	0.130569	-0.142713	0.139346	-0.038221	0.125986	0.03136	0.109495	0.118712	0.075849	0.153895	0.053695	0.189498	0.013763	0.184853
'SDNHM39581D.JPG'	0.188739	-0.007224	0.18452	0.02931	0.153218	0.052722	0.128569	0.072258	0.012259	0.087609	-0.10331	0.115734	-0.254863	0.062797	0.159609	-0.004301	0.071794	0.008663	-0.075598	0.010441	0.178735	-0.046262	0.142893	-0.063541	0.118754	-0.079431	-0.008611	-0.084031	-0.113846	-0.109073	-0.250565	-0.039403	-0.230464	0.087024	-0.194127	0.109503	-0.143244	0.114117	-0.032485	0.110205	0.036012	0.097413	0.121687	0.075345	0.161101	0.059148	0.196438	0.019002	0.191996
'SDNHM39585D.JPG'	0.181357	-0.009847	0.18534	0.018827	0.144891	0.052064	0.122166	0.073524	0.002935	0.092704	-0.107739	0.140053	-0.237208	0.072576	0.146296	-0.003246	0.062474	0.00344	-0.092868	0.0181	0.176567	-0.043162	0.135939	-0.061041	0.108213	-0.078827	0.00212	-0.083631	-0.110894	-0.130169	-0.2351	-0.055384	-0.212787	0.100653	-0.185325	0.131463	-0.143428	0.141081	-0.040433	0.133488	0.028763	0.109596	0.116837	0.078471	0.15772	0.05661	0.192208	0.007907	0.187957
'BYU4909D.JPG'	0.176885775	-0.000309383	0.177351867	0.032561765	0.149762811	0.05135363	0.13030048	0.073676906	0.033821516	0.078095604	-0.125607238	0.134691526	-0.230734413	0.064537822	0.153424032	0.004725605	0.065231793	0.002092117	-0.093766354	-0.002007462	0.170447388	-0.035697518	0.148768399	-0.049585328	0.130960481	-0.068344143	0.036475188	-0.078637058	-0.107935743	-0.130945471	-0.22893181	-0.055552518	-0.225099163	0.094309718	-0.211405049	0.118258049	-0.172847396	0.127842524	-0.053655157	0.125092847	0.032667088	0.104335783	0.107584335	0.082337343	0.156814199	0.058776549	0.183556632	0.02197121	0.180629009
'CAS19915D.JPG'	0.172314633	0.005383688	0.170260923	0.034624973	0.142842353	0.050824242	0.121821749	0.068678668	0.020702455	0.07478819	-0.097559385	0.146608385	-0.232367449	0.069077624	0.143304692	-0.004355938	0.050220305	-0.008454602	-0.087852893	-0.001003375	0.169518339	-0.033723588	0.138745279	-0.062130973	0.116502777	-0.075751394	0.024469103	-0.088541826	-0.105060859	-0.145284553	-0.250180834	-0.046046794	-0.224711888	0.101089253	-0.200153139	0.117151845	-0.147552293	0.13700648	-0.028435024	0.127357032	0.053124466	0.107396254	0.122261445	0.084820244	0.157718876	0.058544572	0.17976162	0.029137629	0.185252124
'SDNHM23121L.JPG'
'SDNHM21509D.JPG'	0.175299	0.000382	0.176041	0.029443	0.144237	0.046745	0.114189	0.070293	0.000269	0.079544	-0.098562	0.141724	-0.247805	0.062473	0.142805	0.002295	0.067028	0.005612	-0.107851	0.009543	0.177397	-0.026988	0.143679	-0.043312	0.112782	-0.064203	0.000972	-0.081716	-0.098618	-0.144387	-0.241012	-0.072611	-0.221594	0.098428	-0.18232	0.123862	-0.133559	0.138954	-0.035517	0.136333	0.034326	0.122304	0.115962	0.081917	0.156761	0.053387	0.182845	0.020197	0.183499
'SDNHM36100D.JPG'	0.184198	-0.008964	0.179197	0.023801	0.153014	0.048505	0.121112	0.073125	0.004885	0.090618	-0.106136	0.138721	-0.253441	0.072064	0.134504	0.002456	0.066113	0.00336	-0.082265	0.012642	0.176851	-0.032312	0.143095	-0.056641	0.11574	-0.079583	-0.020405	-0.098334	-0.095746	-0.124322	-0.237623	-0.073139	-0.233886	0.097017	-0.192652	0.113644	-0.141942	0.131414	-0.046929	0.13678	0.018993	0.112451	0.122357	0.082903	0.164578	0.051414	0.192797	0.011676	0.190117
'SDNHM4485D.JPG'	0.177879	-0.017431	0.171703	0.018183	0.147734	0.038494	0.130239	0.065005	0.010457	0.089042	-0.121058	0.161086	-0.213176	0.084683	0.135011	-0.007403	0.071888	-0.008411	-0.073155	0.003797	0.171856	-0.042686	0.144829	-0.058607	0.11141	-0.080734	0.011142	-0.088863	-0.122578	-0.138544	-0.222919	-0.049873	-0.206816	0.117914	-0.189187	0.139024	-0.157228	0.153305	-0.057243	0.149886	0.022938	0.120475	0.115649	0.062195	0.163121	0.046078	0.188978	0.008702	0.183647
'BYU21392D.JPG'	0.181043992	-0.004754778	0.176306895	0.028652855	0.140950129	0.054662475	0.122019051	0.072365205	0.032596518	0.084567637	-0.106946372	0.146988659	-0.256737073	0.050514711	0.143941705	-0.000168081	0.07518422	0.002424496	-0.115963931	0.012071621	0.163924024	-0.031661873	0.138211385	-0.053272658	0.114708503	-0.07571199	0.024506952	-0.074232527	-0.076445049	-0.132258272	-0.239197413	-0.039539601	-0.242206485	0.072911574	-0.21410944	0.098009421	-0.163473235	0.126311429	-0.038906172	0.145522302	0.039523294	0.126109236	0.105610233	0.092927388	0.153082678	0.067478526	0.185866605	0.015795471	0.183771651
'SDNHM4095D.JPG'	0.177312	-0.016012	0.172641	0.014323	0.145336	0.036029	0.121242	0.053175	0.017599	0.078285	-0.109327	0.147431	-0.235639	0.083841	0.125613	-0.012581	0.067099	0.001472	-0.085359	0.014654	0.170014	-0.035565	0.139944	-0.055901	0.111925	-0.069976	0.013353	-0.074073	-0.115655	-0.135477	-0.247404	-0.051927	-0.212224	0.112572	-0.180251	0.132019	-0.140978	0.14298	-0.03674	0.135406	0.047537	0.110344	0.120429	0.077809	0.156207	0.050983	0.184523	0.006806	0.182008
'SDNHM39243D.JPG'	0.177281	-0.00774	0.178272	0.015764	0.140422	0.033655	0.117236	0.067657	0.000939	0.072129	-0.101586	0.139345	-0.24056	0.070866	0.146017	-0.004716	0.057799	0.000751	-0.083597	0.009622	0.177808	-0.034093	0.137694	-0.055882	0.11399	-0.072799	-0.002186	-0.065608	-0.110617	-0.136627	-0.247448	-0.043025	-0.21712	0.099551	-0.184083	0.127348	-0.138323	0.13747	-0.03368	0.129188	0.034737	0.114652	0.119274	0.089485	0.160217	0.053055	0.190849	0.011306	0.189261
'SDNHM39588D.JPG'	0.183627	-0.009241	0.176233	0.028146	0.142319	0.052067	0.125525	0.069462	0.003575	0.087442	-0.103235	0.147312	-0.239259	0.077007	0.145487	-0.006989	0.065188	0.000841	-0.075434	0.005486	0.172822	-0.044073	0.135599	-0.062855	0.106848	-0.078676	-0.002261	-0.084918	-0.100494	-0.139469	-0.241602	-0.048995	-0.218032	0.106124	-0.184316	0.131221	-0.139144	0.144695	-0.037847	0.13875	0.030255	0.112696	0.119432	0.076128	0.152501	0.060628	0.18927	0.017671	0.185061
'SDNHM36106D.JPG'	0.186047	-0.003579	0.189624	0.031559	0.158753	0.047381	0.126056	0.074849	-0.007563	0.077421	-0.115512	0.127282	-0.243728	0.070793	0.143831	0.003997	0.076047	0.007085	-0.094508	0.010018	0.183288	-0.032476	0.14545	-0.058279	0.107133	-0.074827	-0.026373	-0.074259	-0.106483	-0.12587	-0.229924	-0.060588	-0.226856	0.096613	-0.192254	0.111528	-0.147393	0.121478	-0.060265	0.125801	0.010998	0.110712	0.125719	0.082739	0.172315	0.05301	0.201358	0.020119	0.200344
'INHS2636D.JPG'	0.18779	0.002736	0.178684	0.035751	0.142088	0.059182	0.116445	0.080655	0.011627	0.073922	-0.128885	0.131905	-0.221504	0.066843	0.161177	0.00118	0.07003	0.00188	-0.060586	0.001454	0.179434	-0.032309	0.146952	-0.055455	0.115982	-0.080069	-0.000705	-0.091954	-0.121615	-0.136001	-0.221158	-0.064081	-0.211719	0.100052	-0.19523	0.128675	-0.161718	0.132591	-0.052739	0.1236	0.026278	0.100577	0.118879	0.088762	0.158663	0.068756	0.195896	0.02802	0.195306
'SDNHM32612D.JPG'	0.184256	-0.006595	0.179891	0.023292	0.142864	0.052725	0.121517	0.070873	0.006038	0.077055	-0.10199	0.132311	-0.257467	0.067036	0.147088	-0.003047	0.046382	0.011453	-0.092308	0.012664	0.176831	-0.032498	0.138431	-0.057655	0.113565	-0.070528	-0.002481	-0.066655	-0.089711	-0.124392	-0.254458	-0.064415	-0.234669	0.093409	-0.194408	0.117924	-0.14034	0.127473	-0.038039	0.125417	0.031993	0.110237	0.121872	0.075372	0.154998	0.054488	0.188603	0.011513	0.186631
'SDNHM36104D.JPG'	0.188292	-0.001858	0.183046	0.024274	0.146273	0.045538	0.121231	0.068912	0.000428	0.07124	-0.11107	0.139462	-0.258894	0.060942	0.14831	-0.005347	0.05263	-0.003227	-0.096047	0.003655	0.184524	-0.033934	0.151483	-0.057566	0.115797	-0.076731	-0.004033	-0.077638	-0.117326	-0.117293	-0.234828	-0.064759	-0.236589	0.086101	-0.194874	0.108594	-0.146056	0.132022	-0.050419	0.12079	0.024151	0.108448	0.123563	0.077816	0.162942	0.05369	0.197648	0.017114	0.199999
'AZM35992D.JPG'	0.175771	-0.001399	0.16712	0.023168	0.145536	0.04068	0.121231	0.063865	0.015982	0.069488	-0.081561	0.13744	-0.255786	0.065187	0.139233	0.003483	0.078669	-0.003146	-0.058869	0.000246	0.171174	-0.025195	0.149876	-0.040596	0.119989	-0.058868	0.018147	-0.062419	-0.107203	-0.129625	-0.262155	-0.061714	-0.235343	0.094936	-0.187699	0.111576	-0.12828	0.127742	-0.023161	0.128615	0.035601	0.102131	0.120269	0.068148	0.157008	0.045875	0.177139	0.015329	0.179435
'SDNHM39584D.JPG'	0.178959	-0.007791	0.176323	0.026116	0.141861	0.051483	0.121235	0.07394	0.003829	0.081892	-0.099627	0.146449	-0.230114	0.080783	0.144178	-0.002814	0.073159	0.000224	-0.072476	0.004129	0.171227	-0.038928	0.13533	-0.060703	0.114723	-0.078487	-0.001784	-0.090382	-0.117749	-0.142696	-0.236417	-0.056308	-0.213141	0.112779	-0.179279	0.133304	-0.134832	0.145135	-0.036246	0.138546	0.029147	0.114603	0.117124	0.085449	0.154951	0.062813	0.186718	0.01634	0.182307
'BYU30783D.JPG'	0.176893652	0.001837391	0.171612182	0.042778347	0.138582238	0.064696174	0.116614559	0.080999729	0.011746501	0.088089912	-0.097257259	0.157296584	-0.221767391	0.061551438	0.141103896	0.00538003	0.07349877	0.002584664	-0.103369359	0.005823166	0.170426877	-0.028502554	0.144149347	-0.052999259	0.114621611	-0.075287465	0.008804723	-0.082383223	-0.103423381	-0.155963527	-0.229656903	-0.058562027	-0.205226849	0.094764034	-0.185013796	0.128586094	-0.142201964	0.146392914	-0.047986969	0.147452763	0.015712397	0.123374177	0.09408116	0.098943022	0.148221826	0.076059453	0.188289925	0.03077842	0.190503901
'CAS19914D.JPG'	0.171439842	0.000861381	0.170485833	0.024798384	0.140365558	0.047434207	0.114617867	0.068227285	0.0041509	0.075423566	-0.083827261	0.169382222	-0.236997684	0.070826509	0.135965186	-0.002935244	0.055395144	-0.005521174	-0.088805399	-0.000840478	0.164721055	-0.029542374	0.134574262	-0.059952648	0.105978644	-0.076729344	0.00450825	-0.084725704	-0.087656374	-0.160207159	-0.240738675	-0.064983929	-0.208151805	0.113202484	-0.184787647	0.14748315	-0.132323231	0.165264779	-0.025894248	0.155483779	0.045396218	0.130026879	0.115288967	0.087593023	0.157404624	0.05267645	0.180291494	0.018522627	0.17664504
'SDNHM21142D.JPG'	0.170286	-0.016606	0.169095	0.014174	0.142203	0.046216	0.117206	0.066159	0.015019	0.084906	-0.093694	0.157783	-0.24235	0.083776	0.143604	-0.009267	0.055465	-0.000752	-0.032354	0.007772	0.164982	-0.040262	0.132933	-0.06562	0.109095	-0.07698	0.000619	-0.081839	-0.089492	-0.147034	-0.248958	-0.044183	-0.216845	0.113966	-0.186175	0.139872	-0.13885	0.154332	-0.034254	0.146781	0.026829	0.11809	0.112586	0.085559	0.151996	0.050559	0.181613	0.005116	0.17541
'MCZ45986L.JPG'
'SDNHM4476D.JPG'	0.179211	-0.009132	0.172588	0.015212	0.141932	0.045559	0.11767	0.064358	0.008142	0.077242	-0.080828	0.146434	-0.247056	0.085579	0.142553	-0.009894	0.078333	-0.002877	-0.073371	0.009546	0.169785	-0.046634	0.136398	-0.060367	0.109467	-0.076503	-0.006358	-0.075446	-0.08912	-0.135604	-0.249781	-0.051822	-0.220902	0.116479	-0.184338	0.13568	-0.130254	0.142828	-0.028291	0.140436	0.028651	0.115454	0.112774	0.08218	0.155099	0.052419	0.189114	0.010574	0.18062
'SDNHM43586D.JPG'	0.17386	-0.002664	0.172749	0.029548	0.141949	0.049564	0.121697	0.069167	0.001246	0.088882	-0.104508	0.138795	-0.236631	0.071174	0.148637	-0.002481	0.067649	0.004406	-0.07594	0.003263	0.174922	-0.032535	0.142992	-0.051223	0.116927	-0.070398	0.001026	-0.078715	-0.112946	-0.135692	-0.240966	-0.073083	-0.216028	0.102402	-0.181647	0.125665	-0.136515	0.135053	-0.049284	0.135153	0.017781	0.117554	0.121433	0.079888	0.151911	0.056054	0.183217	0.020189	0.185298
'SDNHM4477D.JPG'	0.175686	-0.018644	0.17022	0.02577	0.138384	0.046694	0.119245	0.066894	0.013963	0.094908	-0.065307	0.143907	-0.256907	0.078852	0.150742	-0.008109	0.060153	0.006957	-0.066958	0.012948	0.169816	-0.035476	0.131114	-0.065983	0.105862	-0.080941	-0.000424	-0.086481	-0.091343	-0.138555	-0.257583	-0.046122	-0.224965	0.107178	-0.180596	0.125685	-0.118802	0.138514	-0.016177	0.134586	0.036179	0.118311	0.114518	0.083093	0.151611	0.057611	0.181799	0.01325	0.180734
'SDNHM8652D.JPG'	0.172156	-0.015655	0.175112	0.020845	0.146679	0.042638	0.121291	0.068953	0.006689	0.079986	-0.095487	0.151012	-0.240516	0.076077	0.134111	-0.007609	0.066579	-0.003621	-0.072915	0.014926	0.167112	-0.044563	0.131142	-0.0649	0.109325	-0.081162	-0.009317	-0.070716	-0.100741	-0.14248	-0.240755	-0.037897	-0.213622	0.10121	-0.182954	0.126159	-0.139447	0.145815	-0.036626	0.144466	0.031821	0.124926	0.12226	0.096426	0.166155	0.05658	0.189753	0.011969	0.182228
'SDNHM4483D.JPG'	0.174623	-0.016195	0.171102	0.021589	0.136506	0.045574	0.112871	0.069932	0.013334	0.083121	-0.089014	0.147815	-0.250496	0.089007	0.150132	-0.014221	0.075704	-0.009301	-0.053657	0.003017	0.168341	-0.042984	0.13244	-0.067485	0.110947	-0.086059	0.006836	-0.079949	-0.096499	-0.138297	-0.238383	-0.040829	-0.227241	0.117805	-0.192241	0.137533	-0.138625	0.147011	-0.033791	0.139831	0.022982	0.117654	0.102425	0.08052	0.154596	0.060346	0.186139	0.013129	0.181839
'UMNH2408D.JPG'	0.1701	-0.005582	0.166997	0.021721	0.138202	0.046867	0.114115	0.065585	0.017384	0.074638	-0.104739	0.154759	-0.244405	0.065462	0.143174	-0.001961	0.05831	0.004447	-0.07221	0.010091	0.163199	-0.029068	0.140892	-0.044399	0.112185	-0.065814	0.01515	-0.070201	-0.100687	-0.131838	-0.24192	-0.081391	-0.232925	0.101247	-0.198488	0.128816	-0.145541	0.147427	-0.024726	0.143762	0.042534	0.108455	0.118571	0.078082	0.151286	0.053873	0.181183	0.014773	0.182016
'CAS210427D.JPG'	0.1729619	-0.0056742	0.170628	0.0284378	0.141219	0.0438258	0.1184216	0.0673794	0.0148129	0.0800917	-0.1123012	0.1437083	-0.232311	0.0711452	0.1458049	-0.0032881	0.0743858	0.004925	-0.0454196	0.0075559	0.1701142	-0.0368104	0.1423881	-0.0455385	0.1148306	-0.0639105	0.00666	-0.0701872	-0.1022229	-0.1528193	-0.2468153	-0.0531583	-0.2251308	0.1030096	-0.2011371	0.1185522	-0.1568234	0.1336063	-0.0383019	0.141734	0.0370323	0.1157851	0.1158284	0.0848815	0.1520564	0.0586018	0.181384	0.0234934	0.1795141
'BYU36928D.JPG'	0.175253174	0.006365934	0.173421053	0.029595326	0.16606091	0.038753089	0.140614537	0.06147535	0.018891697	0.075605455	-0.10969591	0.143033797	-0.242207757	0.05508874	0.135237966	0.006392113	0.058419446	-0.007566542	-0.10924488	0.004322536	0.168857824	-0.026337035	0.141576858	-0.043617155	0.11564783	-0.059063725	0.025121243	-0.079839807	-0.096719166	-0.13442731	-0.233855966	-0.055304009	-0.232898829	0.08530533	-0.210277281	0.112137237	-0.162689602	0.130377603	-0.044660768	0.135872514	0.036198625	0.116854665	0.122466532	0.087012856	0.175033034	0.045575777	0.184719204	0.024478654	0.182182914
'CAS65912D.JPG'	0.17239	-0.007962	0.172825	0.023419	0.145105	0.049021	0.118858	0.069607	0.021393	0.089042	-0.106695	0.154428	-0.240895	0.073047	0.143041	-0.006151	0.063711	-0.005039	-0.089197	0.002491	0.1668	-0.038269	0.137501	-0.0585	0.113136	-0.07515	0.013643	-0.090059	-0.089279	-0.149326	-0.239416	-0.048398	-0.217608	0.102481	-0.189549	0.127068	-0.150369	0.148434	-0.039927	0.149455	0.032465	0.126497	0.112807	0.090006	0.152738	0.057665	0.182572	0.013519	0.178602
'ASM03634D.JPG'	0.175388	-0.020363	0.175251	0.013236	0.142231	0.035556	0.127974	0.052533	0.021403	0.060182	-0.1191	0.132233	-0.232887	0.079995	0.143207	-0.019998	0.082458	-0.008725	-0.05771	0.005101	0.172213	-0.048536	0.150852	-0.061205	0.129603	-0.070463	0.001801	-0.079787	-0.122146	-0.1164	-0.248222	-0.031128	-0.220669	0.104572	-0.194848	0.125904	-0.154985	0.131151	-0.042431	0.124817	0.042645	0.10335	0.133597	0.073347	0.159752	0.046627	0.187619	0.005116	0.184783
'BYU8278D.JPG'	0.192457889	-0.002588808	0.161231857	0.043620605	0.143457882	0.057298862	0.122423259	0.078533185	0.016428344	0.072840381	-0.102056263	0.143814618	-0.236976193	0.059677012	0.14255932	-0.001139048	0.068730137	0.005315161	-0.098028816	0.006270707	0.16868926	-0.031287524	0.144363578	-0.056837096	0.116827213	-0.077940539	0.015030834	-0.093464143	-0.088071834	-0.143294977	-0.234952915	-0.051126566	-0.228171021	0.088082056	-0.201762137	0.11049345	-0.154010592	0.133748256	-0.043460407	0.13733057	0.02548605	0.11587021	0.101363003	0.096152509	0.153581908	0.073816293	0.196024528	0.035547743	0.193072883
'SDNHM28115D.JPG'	0.176188	0.004728	0.182466	0.031705	0.145523	0.053867	0.12552	0.075643	0.006925	0.080615	-0.10108	0.111741	-0.239785	0.068449	0.143689	0.008814	0.077716	0.010955	-0.080769	-0.003013	0.179156	-0.024339	0.144188	-0.039511	0.117461	-0.059515	0.007162	-0.067088	-0.110368	-0.1232	-0.261832	-0.079859	-0.219457	0.098218	-0.182784	0.108906	-0.134777	0.111168	-0.037379	0.108728	0.034881	0.100154	0.124572	0.074713	0.159916	0.054972	0.188199	0.021309	0.189285
'UMNH2877D.JPG'	0.165098	-0.005347	0.168898	0.020601	0.14493	0.041107	0.12044	0.064207	0.018253	0.08388	-0.118849	0.148605	-0.240414	0.078919	0.142162	-0.000545	0.074158	0.005153	-0.061613	0.010876	0.171671	-0.029149	0.14823	-0.045351	0.113274	-0.068102	0.020919	-0.077315	-0.108971	-0.133055	-0.238393	-0.078704	-0.228659	0.109895	-0.192737	0.12839	-0.151338	0.144142	-0.038922	0.13933	0.034331	0.114971	0.120555	0.070236	0.157474	0.045082	0.177369	0.011474	0.178823
'UMNH3551D.JPG'	0.172535	-0.00176	0.164961	0.035636	0.150064	0.054508	0.120506	0.071039	0.00609	0.068582	-0.094614	0.136733	-0.223156	0.076944	0.125557	-0.002971	0.056633	0.000351	-0.085241	-0.0063	0.164306	-0.026325	0.134746	-0.048827	0.12084	-0.061766	0.007552	-0.070582	-0.12374	-0.143027	-0.246251	-0.085238	-0.205034	0.11058	-0.169365	0.133329	-0.126537	0.13827	-0.02688	0.12722	0.039274	0.119381	0.127457	0.088388	0.1586	0.059647	0.185352	0.026079	0.183744
'SDNHM4475D.JPG'	0.174234	-0.01459	0.16938	0.012648	0.141184	0.045294	0.117529	0.065454	0.02175	0.082905	-0.08378	0.148863	-0.250531	0.082407	0.148716	-0.010479	0.061437	-0.00131	-0.083064	0.013549	0.169029	-0.040989	0.136222	-0.064606	0.110472	-0.076182	0.014493	-0.067344	-0.099883	-0.134518	-0.246907	-0.04824	-0.224975	0.114806	-0.187983	0.134644	-0.134732	0.147517	-0.023598	0.13355	0.037498	0.102981	0.111515	0.075541	0.153468	0.050588	0.182893	0.005205	0.179142
'MNAZ7.241D.JPG'	0.171613	-0.0129	0.161019	0.016414	0.142419	0.043765	0.117708	0.06289	0.000232	0.084548	-0.065793	0.154575	-0.227746	0.094311	0.125175	-0.001502	0.045615	0.008904	-0.082447	0.022426	0.164208	-0.044747	0.136858	-0.059271	0.108127	-0.073069	-0.009814	-0.069536	-0.105822	-0.153069	-0.25482	-0.051107	-0.208441	0.128195	-0.164014	0.146821	-0.106883	0.154489	-0.017189	0.13926	0.038556	0.119938	0.124861	0.077183	0.158496	0.047388	0.181581	0.006338	0.181126
'SDNHM32613D.JPG'	0.178147	-0.003246	0.175034	0.033188	0.143034	0.054048	0.121103	0.075246	0.003178	0.0829	-0.098805	0.132259	-0.239408	0.069022	0.140183	0.000948	0.06408	0.002638	-0.10758	0.008668	0.173504	-0.036158	0.138482	-0.051072	0.11449	-0.072364	-0.005837	-0.072515	-0.106483	-0.139735	-0.242664	-0.066878	-0.218716	0.102215	-0.182194	0.124495	-0.133939	0.131906	-0.041244	0.127802	0.027754	0.116728	0.121962	0.084331	0.155563	0.060862	0.189427	0.021726	0.188122
'CAS93790D.JPG'	0.1666406	0.0053116	0.1616519	0.036444	0.1306472	0.058397	0.1088831	0.0817676	-0.0097971	0.0835354	-0.0913731	0.155453	-0.2292816	0.0680603	0.145696	0.0045613	0.0512079	0.0060719	-0.0947233	-0.0013446	0.1659861	-0.0232756	0.1353773	-0.0425343	0.1075813	-0.063861	-0.0025845	-0.0711562	-0.0784963	-0.1700368	-0.2391472	-0.0897174	-0.2113756	0.1082396	-0.1826716	0.1316196	-0.1340786	0.1455009	-0.0375509	0.148548	0.0274906	0.1278235	0.1123521	0.1046698	0.1466966	0.0762608	0.1764143	0.0339979	0.179597
'BYU1298D.JPG'	0.176746145	0.000975868	0.170945434	0.040315044	0.132908313	0.06675872	0.115350645	0.078776629	0.009798904	0.08921613	-0.087137756	0.156699726	-0.237536905	0.064091023	0.126742309	-0.007640933	0.055807536	-0.006976854	-0.104757653	0.004535947	0.167041544	-0.037053171	0.132061215	-0.060767045	0.116451749	-0.073670571	0.00856051	-0.086871304	-0.07960908	-0.152910367	-0.233308125	-0.057712894	-0.21870195	0.09615235	-0.191774691	0.129447343	-0.140562191	0.149340467	-0.035915294	0.150670765	0.024431475	0.129509527	0.099860376	0.104180585	0.14526115	0.079634329	0.186020873	0.029473936	0.187007476
'BYU1298L.JPG'
'UMNH2349D.JPG'	0.176043	-0.000586	0.17168	0.027765	0.13897	0.052174	0.119191	0.072494	0.007645	0.091735	-0.11084	0.140328	-0.236178	0.073847	0.148867	0.003402	0.065426	-0.000474	-0.092692	-0.000683	0.17456	-0.029803	0.146707	-0.048364	0.11891	-0.073564	0.007169	-0.086806	-0.105232	-0.141933	-0.242688	-0.063802	-0.223774	0.10101	-0.192951	0.121531	-0.146757	0.136103	-0.040123	0.129808	0.031908	0.104813	0.119187	0.07515	0.152229	0.057401	0.182622	0.020199	0.183213
'SDNHM4481D.JPG'	0.174704	-0.019904	0.173351	0.007	0.144845	0.039936	0.129409	0.061673	0.014955	0.092187	-0.126374	0.160005	-0.214351	0.081054	0.149002	-0.010867	0.067384	0.003501	-0.046391	0.011286	0.171138	-0.042705	0.135599	-0.054327	0.110316	-0.071591	0.002029	-0.070921	-0.120466	-0.139198	-0.224682	-0.058578	-0.199059	0.1178	-0.191222	0.147139	-0.162643	0.157288	-0.058557	0.148373	0.022325	0.114444	0.12388	0.075614	0.161353	0.047023	0.186865	-0.001455	0.181098
'UMNH1157D.JPG'	0.173814	0.000589	0.16825	0.025274	0.14723	0.047628	0.126689	0.068779	0.026074	0.081104	-0.112566	0.142461	-0.235359	0.066983	0.138684	0.001099	0.075664	0.002836	-0.056034	0.006046	0.165654	-0.027133	0.136166	-0.043949	0.119306	-0.060619	0.023143	-0.084788	-0.117441	-0.137598	-0.249658	-0.071668	-0.221074	0.098379	-0.185396	0.119992	-0.144352	0.135917	-0.031958	0.132707	0.040113	0.104567	0.125665	0.069298	0.159528	0.050677	0.180037	0.016617	0.179781
'ASM33292D.JPG'	0.172709	-0.013305	0.174299	0.008071	0.142924	0.033483	0.126432	0.057603	0.028403	0.065749	-0.120926	0.132948	-0.224164	0.082109	0.142626	-0.012994	0.078052	-0.00129	-0.076844	0.007244	0.173318	-0.042921	0.146022	-0.058313	0.120469	-0.058852	0.034268	-0.05778	-0.134265	-0.126936	-0.250372	-0.031039	-0.212054	0.108267	-0.190607	0.132392	-0.155344	0.135163	-0.042768	0.124441	0.03978	0.086894	0.125198	0.059653	0.159486	0.036715	0.185611	0.002231	0.183284
'SDNHM43587D.JPG'	0.174496	-0.006102	0.177495	0.023621	0.142035	0.049112	0.120182	0.069706	0.015111	0.085432	-0.116483	0.139718	-0.245498	0.064249	0.15329	-0.004435	0.059448	-0.000993	-0.083598	0.008785	0.177826	-0.033121	0.141694	-0.058578	0.11603	-0.07686	0.011002	-0.082885	-0.107539	-0.125942	-0.24224	-0.065028	-0.23065	0.093504	-0.1972	0.117463	-0.152002	0.135414	-0.046607	0.132077	0.030856	0.112876	0.122143	0.080744	0.155959	0.056152	0.187209	0.014948	0.18596
'SDNHM28140D.JPG'	0.180158	0.00379	0.169643	0.034033	0.139105	0.057059	0.11631	0.072637	-0.004013	0.075008	-0.095758	0.143592	-0.24273	0.062018	0.140725	0.002432	0.051162	0.002708	-0.090239	0.004232	0.17184	-0.026419	0.141874	-0.052159	0.121575	-0.068788	-0.005161	-0.074266	-0.110301	-0.145541	-0.235221	-0.078751	-0.214655	0.101695	-0.181163	0.135193	-0.131512	0.143434	-0.033296	0.137436	0.034703	0.122672	0.118897	0.084819	0.150197	0.063251	0.182995	0.024352	0.184381
'INHS9109D.JPG'	0.169519	0.00632	0.175175	0.039459	0.144276	0.06198	0.122096	0.078423	-0.007967	0.089331	-0.097003	0.14081	-0.209628	0.058165	0.140652	0.010679	0.063485	0.01363	-0.110328	0.01903	0.165027	-0.02313	0.134176	-0.045338	0.10549	-0.062707	-0.024119	-0.064398	-0.116619	-0.156893	-0.236098	-0.06609	-0.198365	0.089653	-0.169156	0.116316	-0.129344	0.134662	-0.04048	0.137067	0.031243	0.121235	0.130244	0.089715	0.166028	0.067382	0.20459	0.024417	0.200635
'BYU36931D.JPG'	0.183947433	0.001983273	0.150032073	0.040785688	0.139589911	0.063438997	0.116703875	0.07478015	0.008523745	0.085227581	-0.070130932	0.152914281	-0.242076659	0.052388231	0.13709253	0.000736243	0.063744535	0.005065304	-0.097102624	0.009921182	0.16149842	-0.036180608	0.149296879	-0.053317099	0.124309005	-0.072924498	0.013314199	-0.080100647	-0.088389425	-0.154165906	-0.248851545	-0.061613604	-0.215522497	0.086697154	-0.188308656	0.127113248	-0.127938451	0.141737314	-0.025698108	0.14479429	0.026024384	0.129048408	0.096292843	0.099156332	0.143056149	0.072491748	0.181395549	0.033071736	0.185683479
'SDNHM43585D.JPG'	0.181076	-0.00116	0.180143	0.028147	0.153203	0.044344	0.120065	0.065176	0.022201	0.067481	-0.135516	0.132198	-0.235958	0.045018	0.158215	-0.001194	0.069982	-0.002655	-0.025313	0.000481	0.180296	-0.029834	0.150293	-0.046214	0.120529	-0.070713	0.022001	-0.083814	-0.146587	-0.118936	-0.239536	-0.052235	-0.223388	0.073947	-0.199001	0.101797	-0.164593	0.123241	-0.058568	0.126175	0.02564	0.117316	0.123795	0.091307	0.164304	0.057907	0.188103	0.020759	0.187113
'ASM10770D.JPG'	0.175275	-0.017783	0.176383	0.00733	0.149982	0.041416	0.128902	0.058778	0.010901	0.080567	-0.108455	0.144359	-0.226311	0.087861	0.141815	-0.014151	0.06655	-0.003903	-0.057037	0.013994	0.170715	-0.040905	0.139567	-0.064843	0.117338	-0.075079	-0.003743	-0.078341	-0.11737	-0.129984	-0.239477	-0.046459	-0.216162	0.115611	-0.185336	0.133313	-0.143665	0.14617	-0.042184	0.139195	0.029679	0.107357	0.128692	0.067396	0.162547	0.041633	0.186775	-0.001423	0.18326
'SDNHM28128D.JPG'	0.184407	0.006893	0.182238	0.03041	0.145156	0.058599	0.118888	0.080972	-0.004706	0.080758	-0.11345	0.118527	-0.239623	0.069474	0.133461	0.005062	0.05003	0.011942	-0.093182	-0.000027	0.179709	-0.02857	0.148788	-0.050469	0.125502	-0.071844	0.007012	-0.082703	-0.107722	-0.133042	-0.246218	-0.057038	-0.220379	0.093629	-0.187352	0.105774	-0.144619	0.113801	-0.047274	0.116054	0.026957	0.106438	0.11982	0.082317	0.159791	0.057755	0.19174	0.021132	0.191748
'MCZ45986L.JPG'
'CAS93791D.JPG'	0.167106	0.0033778	0.1607357	0.0357184	0.1299523	0.0649812	0.1067975	0.0811311	0.0092296	0.0901963	-0.0771394	0.1512308	-0.2576025	0.0551546	0.1345708	0.0081558	0.070584	0.0103169	-0.0969098	0.0097935	0.1611274	-0.0222642	0.1381322	-0.0502612	0.1139447	-0.0692718	0.0134262	-0.074083	-0.0779688	-0.1601839	-0.2420376	-0.0808025	-0.2308002	0.0988938	-0.1935747	0.1278678	-0.1308998	0.143596	-0.0207226	0.1375301	0.0404534	0.1269883	0.1065418	0.0956169	0.1397204	0.072055	0.1732083	0.029031	0.1735401
'CAS170459D.JPG'	0.173187	-0.007076	0.167034	0.028381	0.142021	0.043776	0.124605	0.065685	0.022956	0.073701	-0.117061	0.153463	-0.232553	0.075966	0.1489	-0.001888	0.069243	-0.003896	-0.050143	0.005237	0.169677	-0.0371	0.142979	-0.048259	0.116596	-0.069127	0.013401	-0.077451	-0.107491	-0.149719	-0.236227	-0.050147	-0.209411	0.105691	-0.188312	0.130061	-0.153559	0.14333	-0.048481	0.13988	0.030326	0.11796	0.117566	0.082887	0.153566	0.059785	0.184833	0.021158	0.178571
'SDNHM2272D.JPG'	0.1726539	-0.0053479	0.1685728	0.0276202	0.1431895	0.0477822	0.1163555	0.0705877	0.0139653	0.0793202	-0.1039171	0.1387047	-0.2294288	0.0709894	0.1399094	-0.0026616	0.0723373	0.0038157	-0.0587631	0.0124716	0.163745	-0.0222714	0.1428416	-0.0533118	0.114577	-0.0721465	0.0079112	-0.0669542	-0.1089432	-0.1453469	-0.2453244	-0.0617665	-0.2189362	0.1040219	-0.1925299	0.1202434	-0.1486003	0.1366663	-0.0326346	0.1290819	0.0407612	0.1121283	0.1176309	0.0901091	0.1611807	0.0684137	0.179725	0.0219419	0.1829367
'BYU1299D.JPG'	0.176862776	-0.002167803	0.17472093	0.03377777	0.146331967	0.054319333	0.116702882	0.072619385	0.012451075	0.088738677	-0.103445389	0.148454652	-0.230417285	0.062818714	0.138747041	0.007030549	0.077675645	0.006228289	-0.094118851	0.007280363	0.172703769	-0.03437835	0.143918154	-0.052962884	0.116790288	-0.068848531	0.011525223	-0.073835597	-0.091065698	-0.144206906	-0.228701287	-0.061356488	-0.211228569	0.09400998	-0.192007971	0.126709483	-0.149274481	0.139658011	-0.050438848	0.147222869	0.015208944	0.127404605	0.09475262	0.099248924	0.153951185	0.061976434	0.18913354	0.02236841	0.186044818
'BYU1299L.JPG'
'SDNHM32615D.JPG'	0.174303	-0.003872	0.170869	0.0271	0.14036	0.047461	0.118683	0.071722	0.005217	0.081259	-0.096911	0.15227	-0.250878	0.077629	0.127833	-0.000173	0.064715	0.000705	-0.096856	0.005081	0.170559	-0.038181	0.13742	-0.053254	0.113133	-0.071053	0.000269	-0.074243	-0.089201	-0.140999	-0.242562	-0.071532	-0.22543	0.106347	-0.186027	0.134655	-0.133551	0.146376	-0.03957	0.14344	0.026439	0.120182	0.116012	0.07517	0.151324	0.050377	0.179936	0.016087	0.179832
'UMNH8036D.JPG'	0.18241	-0.000062	0.178103	0.021133	0.14625	0.051093	0.124795	0.070592	0.010552	0.081318	-0.102944	0.124315	-0.260445	0.050831	0.146104	0.005441	0.05902	0.008476	-0.077471	0.006699	0.179453	-0.026567	0.15204	-0.045441	0.127886	-0.060035	0.014381	-0.070633	-0.128551	-0.1239	-0.240144	-0.056151	-0.242926	0.077496	-0.20603	0.106967	-0.146983	0.120978	-0.028204	0.115639	0.038652	0.089679	0.124909	0.06191	0.163166	0.050894	0.187199	0.013333	0.189828
'MNAZ7.2566D.JPG'	0.17719	-0.016267	0.174709	0.017863	0.146774	0.039153	0.129492	0.063814	0.023615	0.080013	-0.106139	0.148693	-0.209193	0.090511	0.148205	-0.008417	0.088625	-0.008402	-0.038114	0.006236	0.168363	-0.045639	0.138238	-0.066978	0.106208	-0.076773	0.011287	-0.073011	-0.122826	-0.125856	-0.242285	-0.061946	-0.21495	0.124479	-0.191568	0.145574	-0.145101	0.148174	-0.041661	0.130117	0.031634	0.107016	0.124562	0.068015	0.160435	0.04507	0.185198	0.007275	0.181182
'BYU43506D.JPG'	0.169905156	-0.0086042	0.166444137	0.027943673	0.139607294	0.051996503	0.112447227	0.068917947	0.014918718	0.086093204	-0.076453934	0.16577755	-0.257930128	0.068200367	0.150820213	-0.005917799	0.041059999	-0.003597141	-0.078096619	0.014963793	0.165563818	-0.031843715	0.133935564	-0.05749943	0.100920453	-0.073531996	0.009133502	-0.078132445	-0.081034387	-0.151828402	-0.245708682	-0.05026409	-0.227915385	0.096848329	-0.195806377	0.126751782	-0.130350405	0.149649057	-0.018359694	0.14773451	0.048403971	0.123977717	0.113360749	0.090419664	0.151089676	0.058067699	0.177851806	0.017253124	0.176138703
'ASM00785D.JPG'	0.172461	-0.014645	0.167655	0.009824	0.146361	0.032627	0.121824	0.062386	0.020458	0.070011	-0.080692	0.142253	-0.238843	0.082308	0.143662	-0.012847	0.073901	-0.000251	-0.07983	0.01187	0.170525	-0.035796	0.139064	-0.061651	0.110787	-0.073155	0.0176	-0.06499	-0.120419	-0.123904	-0.256331	-0.052915	-0.218506	0.114238	-0.178232	0.137964	-0.123094	0.143093	-0.021476	0.1239	0.043119	0.10646	0.122006	0.073831	0.163909	0.041828	0.181137	0.003557	0.179819
'AZM35993L.JPG'
'SDNHM32611D.JPG'	0.175111	-0.004513	0.171497	0.026838	0.139898	0.048002	0.10606	0.077363	0.002948	0.083517	-0.093504	0.12791	-0.241318	0.077552	0.136524	0.000597	0.047838	0.006858	-0.121726	0.008483	0.174248	-0.029879	0.141506	-0.05934	0.117945	-0.073918	-0.000482	-0.069096	-0.095269	-0.137839	-0.255821	-0.06318	-0.221608	0.106112	-0.181861	0.119228	-0.130491	0.125492	-0.035141	0.127508	0.027837	0.115932	0.111016	0.092811	0.157592	0.06001	0.188152	0.018214	0.188189
'SDNHM40535D.JPG'	0.175311	-0.006465	0.170444	0.015652	0.144866	0.043805	0.124107	0.067446	0.008016	0.077843	-0.104767	0.149676	-0.226816	0.081191	0.143551	-0.002832	0.059273	0.006105	-0.113326	0.016973	0.172813	-0.036585	0.140078	-0.048863	0.110958	-0.069456	-0.003767	-0.068998	-0.109028	-0.139662	-0.24038	-0.057589	-0.211897	0.112512	-0.180818	0.132389	-0.140018	0.146588	-0.032703	0.135843	0.040064	0.106856	0.119737	0.074593	0.154583	0.049171	0.18558	0.009434	0.18298
'SDNHM28116D.JPG'	0.178301	-0.00186	0.175947	0.026973	0.146405	0.045607	0.123067	0.073696	0.006539	0.084722	-0.105128	0.13055	-0.266581	0.05503	0.129974	0.009216	0.064367	0.00761	-0.056436	0.009175	0.174343	-0.028655	0.148225	-0.043593	0.118567	-0.070045	0.008459	-0.076767	-0.090846	-0.128114	-0.254029	-0.061238	-0.234322	0.082922	-0.192942	0.109876	-0.141003	0.12589	-0.038223	0.125434	0.031247	0.10829	0.123562	0.07602	0.161921	0.049144	0.185314	0.01613	0.183213
'BYU8276D.JPG'	0.190652836	-0.004379804	0.183552449	0.031360341	0.14968396	0.058542109	0.122387664	0.07533044	0.00524792	0.082123309	-0.095489954	0.145642382	-0.243399201	0.054360186	0.157237228	-0.00383416	0.063940267	-0.003709635	-0.095906219	0.002393737	0.181295609	-0.027872481	0.139832091	-0.059152679	0.114734465	-0.078299586	0.002306356	-0.078915245	-0.085643582	-0.133846478	-0.232984108	-0.057703715	-0.229600813	0.086819508	-0.202665294	0.116422703	-0.149084304	0.13459886	-0.045091345	0.140245397	0.015151155	0.120481648	0.097520845	0.098344602	0.155736196	0.067865628	0.194497628	0.019091788	0.195848596
'SDNHM32614D.JPG'	0.171666	-0.004327	0.176884	0.029895	0.142494	0.055735	0.121781	0.080171	0.001674	0.083131	-0.090127	0.137106	-0.254934	0.068261	0.142451	-0.004314	0.059068	0.004174	-0.100478	0.010161	0.173261	-0.038678	0.137359	-0.060858	0.116343	-0.080473	-0.00099	-0.081616	-0.098763	-0.129042	-0.242462	-0.073664	-0.2284	0.099016	-0.184604	0.123388	-0.128377	0.132688	-0.035238	0.131892	0.027588	0.117885	0.120415	0.084483	0.153943	0.058657	0.187086	0.019424	0.185163
'SDNHM32586D.JPG'	0.168015	-0.002715	0.173512	0.025464	0.138513	0.05106	0.117804	0.070858	0.004353	0.082398	-0.091698	0.138572	-0.249319	0.077193	0.132592	0.000718	0.050051	0.004476	-0.096421	0.000572	0.171906	-0.031068	0.137145	-0.052041	0.11458	-0.072132	-0.002404	-0.072177	-0.094028	-0.13482	-0.24958	-0.074419	-0.228111	0.108781	-0.184591	0.126748	-0.130053	0.138005	-0.032562	0.134343	0.03211	0.118181	0.122158	0.082319	0.153746	0.055314	0.183197	0.015704	0.183685
'SDNHM28151D.JPG'	0.177967	0.00128	0.176292	0.034772	0.144048	0.05215	0.116982	0.07204	0.00013	0.07752	-0.092454	0.138876	-0.245114	0.06493	0.137779	0.000723	0.063111	0.002619	-0.093003	-0.002252	0.174053	-0.025462	0.144492	-0.042636	0.116933	-0.064974	-0.002164	-0.07594	-0.108535	-0.141175	-0.243442	-0.083039	-0.220018	0.099822	-0.179908	0.124138	-0.127866	0.134134	-0.032584	0.134813	0.032014	0.11323	0.118914	0.082341	0.157362	0.05961	0.18786	0.024592	0.18486
'SDNHM20110D.JPG'	0.178612	-0.009745	0.173295	0.026563	0.138357	0.047806	0.124208	0.064655	0.019026	0.080082	-0.096552	0.142831	-0.260678	0.074	0.13325	-0.007933	0.080507	-0.0063	-0.057393	0.010257	0.169744	-0.041993	0.13378	-0.06176	0.117488	-0.075369	0.008953	-0.071439	-0.113223	-0.125735	-0.2434	-0.048947	-0.233485	0.101651	-0.189736	0.122403	-0.136514	0.139251	-0.028633	0.131286	0.038523	0.102866	0.119941	0.075197	0.153883	0.059212	0.183887	0.015908	0.183315
'CAS64580D.JPG'	0.177868	-0.005003	0.167649	0.027078	0.147297	0.041986	0.123126	0.06464	0.01493	0.082949	-0.097757	0.139886	-0.249309	0.068762	0.142447	-0.005797	0.061429	-0.000173	-0.088758	0.012187	0.16718	-0.03438	0.14787	-0.049876	0.117124	-0.067331	0.012772	-0.073614	-0.102008	-0.137573	-0.242058	-0.044258	-0.221562	0.098377	-0.190911	0.122589	-0.144257	0.133078	-0.036935	0.133211	0.028409	0.109399	0.114421	0.077766	0.157675	0.053265	0.190772	0.017489	0.18699
'SDNHM32069D.JPG'	0.183929	0.006409	0.171556	0.03659	0.13456	0.055948	0.111501	0.083433	-0.005292	0.083192	-0.084024	0.13321	-0.249886	0.072344	0.135554	0.004785	0.053241	0.002446	-0.120102	0.006695	0.172984	-0.030117	0.139327	-0.055821	0.11346	-0.078301	-0.004953	-0.075844	-0.077256	-0.141827	-0.254516	-0.072676	-0.219726	0.10299	-0.173907	0.119273	-0.120125	0.130512	-0.02895	0.130336	0.032667	0.119778	0.114289	0.094513	0.152839	0.066864	0.183252	0.02618	0.186603
'UMNH2878D.JPG'	0.172456	-0.000503	0.166833	0.027741	0.144415	0.046257	0.12196	0.060811	0.011746	0.070019	-0.106865	0.144013	-0.244871	0.072188	0.146292	0.002576	0.060921	-0.002382	-0.069988	0.004279	0.169764	-0.02746	0.142175	-0.045001	0.118136	-0.064565	0.009286	-0.074816	-0.100691	-0.145789	-0.252029	-0.059632	-0.227823	0.101565	-0.188874	0.125754	-0.141536	0.138135	-0.030717	0.132684	0.040207	0.113189	0.127242	0.077887	0.153694	0.052296	0.177886	0.018988	0.177445
'SDNHM32585D.JPG'	0.172759	-0.005285	0.176486	0.025664	0.145472	0.046542	0.11777	0.070188	-0.002107	0.07528	-0.096364	0.134655	-0.254789	0.072151	0.135738	-0.00211	0.05781	0.004219	-0.09579	0.008063	0.175053	-0.032904	0.13979	-0.054026	0.112242	-0.074013	-0.009843	-0.066778	-0.093179	-0.131224	-0.246359	-0.066222	-0.232767	0.097886	-0.189877	0.118264	-0.134397	0.128518	-0.038801	0.133729	0.026567	0.119812	0.1254	0.092744	0.163003	0.05836	0.188752	0.016887	0.187798
'SDNHM28129L.JPG'
'CAS64583D.JPG'	0.177558	-0.010859	0.179655	0.02539	0.146529	0.041794	0.121887	0.06437	0.011385	0.080448	-0.101242	0.145829	-0.239978	0.067819	0.138428	-0.006335	0.063887	-0.005794	-0.060491	0.007716	0.176525	-0.032461	0.140861	-0.049895	0.118233	-0.070051	0.007976	-0.080823	-0.102717	-0.138495	-0.246771	-0.053961	-0.216674	0.100612	-0.187953	0.125375	-0.144564	0.139689	-0.041346	0.139123	0.024608	0.119928	0.11418	0.080965	0.159542	0.053985	0.18865	0.014482	0.185428
'SDNHM1899D.JPG'	0.1805953	-0.0090025	0.1717243	0.0266359	0.1399188	0.0499166	0.122271	0.0697646	0.0110019	0.0876145	-0.1170112	0.1429835	-0.2384913	0.0706386	0.137787	-0.0054948	0.0458482	0.0008343	-0.0845397	0.0059729	0.1683895	-0.0370625	0.1372497	-0.050688	0.1155524	-0.0717553	-0.000258	-0.0787823	-0.0945219	-0.1430508	-0.2376214	-0.0530891	-0.21993	0.0983031	-0.1991448	0.1223969	-0.1601981	0.1379321	-0.0368082	0.1371664	0.0469286	0.1171686	0.1229605	0.0837097	0.1534319	0.0607352	0.185536	0.0194749	0.1833019
'SDNHM39247D.JPG'	0.168458	0.00036	0.164895	0.031209	0.145873	0.055371	0.118186	0.076606	0.018496	0.089212	-0.130324	0.13986	-0.228418	0.056717	0.138222	0.003244	0.070354	0.0096	-0.074873	0.008584	0.16747	-0.028748	0.142433	-0.050239	0.119533	-0.065216	0.021927	-0.074149	-0.107014	-0.153235	-0.232627	-0.056671	-0.223038	0.088016	-0.199063	0.112968	-0.164101	0.133401	-0.055397	0.135252	0.029186	0.114153	0.114909	0.086049	0.15612	0.05997	0.182194	0.025456	0.181778
'SDNHM2809D.JPG'	0.1724032	-0.003789	0.1703762	0.0269416	0.1418808	0.0423765	0.1198223	0.0604133	0.0041123	0.0816434	-0.0883479	0.1501427	-0.265605	0.0603702	0.1437186	-0.0029691	0.057558	-0.0053572	-0.0759442	0.0021264	0.1695686	-0.0337965	0.1376968	-0.0503641	0.1085067	-0.0723674	-0.0013395	-0.0819597	-0.0799615	-0.1370146	-0.2496224	-0.0574052	-0.2309076	0.0936702	-0.2006386	0.1277354	-0.1433882	0.1446468	-0.0220159	0.1378873	0.0493939	0.1255396	0.1243022	0.0838197	0.155703	0.0574037	0.1801238	0.0225833	0.1789887
'SDNHM20485D.JPG'	0.181213	-0.002336	0.181652	0.026113	0.147815	0.048858	0.120984	0.075566	0.007778	0.076916	-0.128141	0.119454	-0.247675	0.065533	0.131841	0.006914	0.063866	0.012489	-0.085381	0.011379	0.177523	-0.033022	0.148876	-0.048446	0.115478	-0.069408	0.002311	-0.069759	-0.084242	-0.120503	-0.25303	-0.064509	-0.23142	0.093605	-0.201193	0.106492	-0.16036	0.116087	-0.049609	0.121136	0.03401	0.10945	0.121555	0.078144	0.163266	0.05067	0.193312	0.015356	0.192335
'BYU352D.JPG'	0.182807398	0.004038839	0.171876132	0.043581597	0.140969906	0.066462954	0.112373094	0.077819284	0.005507977	0.083295736	-0.07594123	0.139157459	-0.234520428	0.067255177	0.136135098	0.00238734	0.070838843	0.002185701	-0.100649793	0.002352553	0.171131027	-0.038880386	0.147847842	-0.061318523	0.119301396	-0.072059356	0.013624978	-0.083569999	-0.083967249	-0.146048466	-0.242523495	-0.062877509	-0.22431015	0.101305051	-0.191109965	0.120613518	-0.13234187	0.135180298	-0.032182938	0.130754469	0.018792601	0.116841669	0.093112684	0.101714796	0.149808725	0.076290109	0.190636057	0.033488585	0.187009132
'CAS15119D.JPG'	0.176850961	-0.007518171	0.171463236	0.025828306	0.140833942	0.047786639	0.117423949	0.066295416	0.002155457	0.079283477	-0.097560798	0.152526105	-0.230999802	0.071711926	0.156705031	-0.00655528	0.045292731	-0.006381194	-0.098275108	0.001644945	0.171189067	-0.02589831	0.138989202	-0.058158323	0.11409302	-0.077678313	0.001266281	-0.086893978	-0.096591943	-0.145879328	-0.238054193	-0.052953481	-0.219479735	0.105627206	-0.195467841	0.125881825	-0.14484599	0.143703187	-0.034718788	0.140063714	0.045749333	0.124036376	0.122060858	0.090938205	0.157682954	0.057308314	0.185794413	0.016570845	0.186979698
'CNHM12496D.JPG'	0.164853338	-0.005307606	0.1541486	0.031035073	0.140434474	0.051092666	0.117618239	0.071703301	0.0097247	0.080264187	-0.088458227	0.161716092	-0.231767135	0.080414426	0.127604648	-0.003065239	0.05911345	-0.001734727	-0.082719916	0.004443191	0.164247327	-0.035731832	0.139151058	-0.054274369	0.117068512	-0.074010578	0.009517456	-0.087129679	-0.097293982	-0.157394261	-0.231507117	-0.061870728	-0.213268379	0.114818008	-0.187177769	0.138316563	-0.135647931	0.156743313	-0.028906935	0.14924148	0.041870126	0.118164095	0.117021429	0.088486566	0.151348761	0.055679175	0.178908342	0.021925159	0.176587945
'BYU8277D.JPG'	0.190501621	0.001999183	0.181215402	0.039290707	0.144657097	0.059496884	0.114347035	0.078045297	0.003464349	0.084569471	-0.113697805	0.150008029	-0.222093713	0.064453777	0.143663881	9.98E-05	0.055213164	0.003976342	-0.109168402	0.00622595	0.183310985	-0.037405424	0.140662705	-0.064657964	0.115963683	-0.079944074	0.004393124	-0.0819422	-0.089484199	-0.14658608	-0.219305237	-0.051065847	-0.21408275	0.093490968	-0.194606132	0.118343158	-0.156414219	0.137188737	-0.058823258	0.147483194	0.011465876	0.129409356	0.090175341	0.100422751	0.152508665	0.069144603	0.194750192	0.028869981	0.196171933
'SDNHM32582D.JPG'	0.173076	-0.00551	0.168394	0.024947	0.14267	0.051507	0.121071	0.069301	-0.005837	0.076006	-0.09593	0.137633	-0.247347	0.077627	0.137445	-0.003656	0.048524	-0.004298	-0.079703	0.006799	0.173748	-0.03163	0.14152	-0.053594	0.115283	-0.07096	-0.007439	-0.075829	-0.098277	-0.134951	-0.246798	-0.072841	-0.226789	0.108203	-0.184314	0.124219	-0.131793	0.135299	-0.040593	0.130607	0.024573	0.12007	0.128216	0.089009	0.159629	0.063575	0.184498	0.016338	0.186117
'SDNHM40533D.JPG'	0.172415	-0.007089	0.171725	0.020358	0.143306	0.039904	0.118619	0.067367	0.013755	0.087497	-0.104826	0.147872	-0.231132	0.077895	0.154857	-0.003913	0.060565	0.00104	-0.05891	0.011724	0.173402	-0.031785	0.140648	-0.049156	0.109623	-0.075638	0.00518	-0.075649	-0.122861	-0.138832	-0.236233	-0.055785	-0.212644	0.108754	-0.182311	0.132712	-0.139453	0.143076	-0.034474	0.137885	0.031746	0.112898	0.113772	0.080378	0.154343	0.052629	0.182214	0.013332	0.183704
'CAS8889D.JPG'	0.1730554	0.0060609	0.1700116	0.0399317	0.1261088	0.0663513	0.1081996	0.0824842	-0.0016704	0.0935699	-0.0761971	0.1471305	-0.2584595	0.0481319	0.1360659	0.0084714	0.0595705	0.0077443	-0.0331034	0.0091393	0.1753748	-0.0202215	0.1325123	-0.0497417	0.1137791	-0.0668204	0.0078796	-0.0784921	-0.0855544	-0.1537378	-0.2468746	-0.0778549	-0.2225208	0.0873802	-0.1837216	0.1171086	-0.1239603	0.1394218	-0.0304952	0.1357164	0.0209804	0.1133035	0.1057893	0.0880165	0.1427667	0.0751681	0.180365	0.0334855	0.1861955
'SDNHM28133D.JPG'	0.173301	0.005779	0.170591	0.036801	0.136282	0.055631	0.111439	0.072882	0.006924	0.075383	-0.099987	0.145892	-0.238948	0.073292	0.137295	0.008119	0.05073	-0.002518	-0.045417	0.004861	0.176522	-0.021259	0.141752	-0.051391	0.120089	-0.066206	0.013912	-0.081665	-0.116706	-0.151962	-0.241843	-0.079646	-0.216544	0.111026	-0.179654	0.133085	-0.132564	0.143329	-0.035479	0.134019	0.02846	0.110338	0.112133	0.082168	0.144556	0.056391	0.176919	0.025288	0.182576
'SDNHM39844D.JPG'	0.172878	-0.009402	0.171305	0.024007	0.143433	0.037741	0.125282	0.062949	0.009035	0.08446	-0.101972	0.13779	-0.240702	0.086373	0.132645	-0.006617	0.051155	0.001081	-0.09195	0.003985	0.166035	-0.038968	0.13669	-0.050163	0.114628	-0.069412	0.008414	-0.080891	-0.11387	-0.134606	-0.236457	-0.054221	-0.221926	0.11493	-0.188524	0.133213	-0.140937	0.136567	-0.028657	0.127569	0.043341	0.108386	0.12708	0.079026	0.15787	0.049316	0.185038	0.015266	0.183967
'SDNHM28143D.JPG'	0.186008	0.006412	0.177832	0.036112	0.146976	0.051713	0.120952	0.077011	0.002089	0.073443	-0.104661	0.12885	-0.23502	0.059823	0.14331	0.006289	0.074641	0.001778	-0.080983	-0.000863	0.17965	-0.028167	0.152119	-0.043412	0.124095	-0.068334	0.011182	-0.082697	-0.128496	-0.141613	-0.242908	-0.071147	-0.214144	0.094134	-0.178894	0.111669	-0.135299	0.123551	-0.043287	0.120074	0.028738	0.109246	0.11902	0.078756	0.160687	0.058779	0.187205	0.026507	0.187825
'SDNHM38303D.JPG'	0.173177	-0.002167	0.168094	0.030101	0.135922	0.051545	0.121406	0.069809	0.014833	0.089425	-0.101483	0.152812	-0.23556	0.069624	0.146664	0.005205	0.071214	0.001326	-0.087933	0.007615	0.169422	-0.033881	0.137633	-0.049897	0.114677	-0.066983	0.009584	-0.069733	-0.113966	-0.139534	-0.235151	-0.083548	-0.214453	0.106895	-0.184457	0.14134	-0.136521	0.145454	-0.030643	0.141845	0.03692	0.114386	0.12104	0.075064	0.148987	0.056748	0.1808	0.01862	0.179285
'BYU36930D.JPG'	0.184017623	-0.007461816	0.166120519	0.027355409	0.154069281	0.051664084	0.127128295	0.074196803	0.029532651	0.096021014	-0.101960049	0.142153247	-0.258179049	0.044174828	0.150770369	-0.005548252	0.066420033	0.008559207	-0.087839134	0.019568792	0.164347054	-0.039009135	0.144803612	-0.058146896	0.117985486	-0.069677642	0.009296413	-0.06709019	-0.075920958	-0.140952049	-0.24310537	-0.051025676	-0.237261332	0.073423354	-0.211509363	0.11016658	-0.160496042	0.139411093	-0.037927945	0.138611996	0.031119943	0.119979345	0.101994775	0.091429566	0.158982539	0.060525076	0.188571133	0.017923796	0.185465394
'SDNHM28118D.JPG'	0.181503	-0.002525	0.1786	0.028113	0.14515	0.047879	0.123641	0.071223	0.014562	0.084587	-0.123979	0.128762	-0.242924	0.069411	0.150499	-0.001192	0.058941	-0.000291	-0.083842	0.008335	0.179189	-0.020829	0.144704	-0.049546	0.114849	-0.069415	0.002902	-0.080714	-0.110177	-0.139538	-0.228994	-0.06995	-0.227042	0.0971	-0.198316	0.115286	-0.157175	0.125166	-0.042312	0.131374	0.04108	0.113919	0.124856	0.080929	0.156776	0.0537	0.186605	0.017389	0.188757
'UMNH8036D (2).JPG'	0.174862	-0.000767	0.180044	0.024593	0.144458	0.055284	0.120758	0.074056	-0.016287	0.08197	-0.081021	0.139811	-0.261924	0.064264	0.132791	0.002675	0.063695	0.002276	-0.062543	0.010565	0.179737	-0.030817	0.142227	-0.056206	0.116579	-0.070901	-0.01555	-0.081461	-0.097029	-0.13159	-0.238249	-0.072474	-0.242369	0.092687	-0.193814	0.117248	-0.125439	0.134933	-0.03079	0.136273	0.024389	0.121199	0.123551	0.082029	0.160068	0.056917	0.189039	0.017255	0.189201
'INHS53168L.JPG'
'CAS236038D.JPG'	0.1628749	-0.0067389	0.1607304	0.0250739	0.1316656	0.0446898	0.1184052	0.0642557	0.0134763	0.0821061	-0.1151725	0.1529874	-0.2275007	0.0907625	0.1333467	-0.0058448	0.0710838	0.0001141	-0.0698444	0.0041307	0.1633453	-0.0295123	0.1404418	-0.0490084	0.1062538	-0.061167	0.0194108	-0.065016	-0.0886117	-0.1717887	-0.2367924	-0.0560996	-0.2089369	0.1178014	-0.1898762	0.1384698	-0.1543216	0.1481947	-0.0395325	0.1527011	0.0406356	0.1170417	0.1173784	0.0807503	0.1437805	0.0581273	0.1684997	0.0187221	0.1717517
'SDNHM28154D.JPG'	0.176465	-0.000378	0.170434	0.031431	0.1409	0.049738	0.115484	0.074346	0.009989	0.084421	-0.092255	0.139497	-0.266724	0.063831	0.136421	0.003221	0.063013	0.002496	-0.093581	0.011272	0.171156	-0.031083	0.143949	-0.053644	0.117045	-0.070261	0.008671	-0.074707	-0.084469	-0.132679	-0.246896	-0.078577	-0.234677	0.099099	-0.190492	0.127739	-0.132181	0.136154	-0.026933	0.131758	0.035527	0.105297	0.115858	0.080374	0.153285	0.055708	0.178611	0.020439	0.178995
'SDNHM28167D.JPG'	0.177357	0.00101	0.180854	0.027138	0.147853	0.05305	0.122165	0.075882	-0.000497	0.085183	-0.097891	0.126054	-0.252809	0.063389	0.136106	0.003417	0.072369	0.005189	-0.116402	0.002185	0.181073	-0.017281	0.146266	-0.046641	0.112983	-0.066637	-0.000218	-0.07813	-0.10073	-0.137156	-0.245958	-0.067487	-0.22464	0.090679	-0.184494	0.112542	-0.133204	0.121346	-0.038038	0.122122	0.032481	0.10876	0.12172	0.07861	0.160978	0.053703	0.187766	0.017122	0.190563
'SDNHM20472D.JPG'	0.173562	0.002635	0.17513	0.025322	0.13899	0.055969	0.110934	0.076434	-0.003394	0.080094	-0.094762	0.131317	-0.249575	0.068256	0.142221	0.007441	0.053842	0.002519	-0.126671	0.001782	0.171967	-0.023266	0.142862	-0.044325	0.115389	-0.072893	0.00054	-0.081096	-0.084227	-0.140068	-0.250838	-0.063098	-0.222515	0.097219	-0.181411	0.117695	-0.130754	0.129581	-0.032479	0.128511	0.035234	0.117736	0.115617	0.089195	0.156514	0.062033	0.18789	0.01654	0.188141
'BYU36932D.JPG'	0.17766355	0.001272888	0.174376189	0.031457866	0.14342257	0.061126941	0.12296459	0.077434522	0.001061562	0.091109185	-0.102254804	0.141410329	-0.21917878	0.066004341	0.144175143	0.000879293	0.070015291	0.003579884	-0.091867868	0.008109038	0.168978387	-0.027909108	0.144676272	-0.054117097	0.120622504	-0.070643074	0.011094071	-0.085593401	-0.080428837	-0.157136667	-0.247939093	-0.048953727	-0.204881191	0.090477292	-0.180751298	0.112502409	-0.143094674	0.134398227	-0.054534177	0.143277185	0.00990319	0.126894287	0.100413523	0.102675284	0.152628561	0.070564877	0.18513852	0.021979629	0.184031097
'ASM10771D.JPG'	0.173438	-0.015038	0.169617	0.019677	0.138774	0.036345	0.119556	0.054981	0.025682	0.069809	-0.087345	0.15382	-0.243072	0.091736	0.146158	-0.016093	0.071434	-0.010966	-0.070764	-0.000063	0.162464	-0.039155	0.129695	-0.064792	0.115067	-0.076712	0.008843	-0.077383	-0.112729	-0.137917	-0.244827	-0.043852	-0.224339	0.119491	-0.185037	0.143554	-0.130587	0.153258	-0.02034	0.137253	0.046598	0.106999	0.123898	0.074822	0.152876	0.048657	0.180101	0.011247	0.176579
'SDNHM32574L.JPG'
'ASM00787L.JPG'
'SDNHM28147D.JPG'	0.180187	-0.000921	0.175783	0.034983	0.145605	0.057409	0.121944	0.072573	0.002137	0.081844	-0.113414	0.130333	-0.247565	0.064562	0.140043	0.005014	0.071109	0.000845	-0.086146	-0.00271	0.173717	-0.031441	0.14382	-0.052151	0.121783	-0.065325	0.002543	-0.074706	-0.104801	-0.138031	-0.240153	-0.061654	-0.223713	0.089853	-0.19005	0.11272	-0.14584	0.125753	-0.045868	0.127297	0.031575	0.115397	0.12333	0.0835	0.155373	0.061545	0.187347	0.022826	0.184281
'ASM00787D.JPG'	0.166096	-0.021293	0.169845	0.004572	0.134185	0.04034	0.12035	0.058324	0.018552	0.089248	-0.089791	0.166071	-0.242761	0.093279	0.12482	-0.010919	0.079317	-0.005968	-0.10369	0.015965	0.163627	-0.045326	0.125896	-0.06926	0.106958	-0.081264	0.004159	-0.081933	-0.093732	-0.141057	-0.230448	-0.052646	-0.22654	0.120201	-0.188302	0.146411	-0.134012	0.162147	-0.023493	0.161414	0.045981	0.124067	0.128428	0.074925	0.154709	0.043946	0.180768	-0.005426	0.174935
'SDNHM28124D.JPG'	0.173977	0.000571	0.170119	0.035649	0.141635	0.046829	0.11821	0.072993	0.009733	0.076375	-0.114112	0.136982	-0.241247	0.066686	0.138333	0.000328	0.067514	0.009116	-0.052838	0.005188	0.172136	-0.031967	0.149	-0.048659	0.119667	-0.062816	0.013407	-0.081604	-0.101859	-0.140795	-0.251887	-0.068863	-0.221952	0.098614	-0.187496	0.117041	-0.145586	0.133472	-0.043243	0.129901	0.031917	0.115738	0.11828	0.082324	0.153637	0.05625	0.179473	0.025856	0.179252
'CAS170524L.JPG'
'SDNHM28733D.JPG'	0.184901	0.001718	0.176069	0.027249	0.142692	0.058889	0.11999	0.073394	0.009961	0.089389	-0.124066	0.111818	-0.252433	0.043419	0.151872	0.005833	0.052675	0.014092	-0.069942	0.01334	0.182605	-0.029508	0.149365	-0.055482	0.128856	-0.065118	0.017688	-0.060798	-0.105904	-0.122466	-0.246034	-0.04803	-0.238837	0.06839	-0.209466	0.094502	-0.163504	0.110427	-0.050567	0.114085	0.028972	0.100109	0.117604	0.075894	0.156894	0.061555	0.190587	0.021745	0.191629
'SDNHM20483D.JPG'	0.175111	-0.000865	0.176073	0.034292	0.14455	0.057168	0.11922	0.076783	-0.019351	0.075563	-0.092861	0.146474	-0.258037	0.065392	0.13432	0.00238	0.051902	0.006629	-0.090812	0.000232	0.173935	-0.033883	0.14202	-0.053701	0.11571	-0.076294	-0.025921	-0.066031	-0.080697	-0.143812	-0.237961	-0.068885	-0.223192	0.093155	-0.179869	0.122431	-0.127257	0.139438	-0.040304	0.144271	0.024675	0.128051	0.122264	0.089006	0.157259	0.062247	0.188737	0.022775	0.186866
'UMNH8041D.JPG'	0.186452	-0.002934	0.173672	0.034245	0.145228	0.05392	0.117584	0.078524	0.005854	0.086934	-0.104666	0.124707	-0.238544	0.064653	0.140351	0.006936	0.058112	0.01107	-0.079232	0.001041	0.177223	-0.03125	0.14418	-0.04698	0.116146	-0.066765	0.002507	-0.0729	-0.105455	-0.127324	-0.248986	-0.067829	-0.219671	0.09311	-0.188756	0.117496	-0.140971	0.123515	-0.035814	0.121903	0.030534	0.104234	0.117055	0.076638	0.157195	0.057027	0.188068	0.02281	0.190764
'SDNHM42336D.JPG'	0.174284	-0.007443	0.175657	0.017575	0.135844	0.037359	0.115408	0.064549	0.006751	0.073878	-0.09871	0.146297	-0.242126	0.081843	0.140737	-0.001231	0.075132	-0.003549	-0.077309	0.008056	0.170977	-0.030224	0.131151	-0.051777	0.112106	-0.074915	0.00302	-0.078118	-0.105493	-0.142104	-0.243669	-0.049751	-0.221792	0.109304	-0.184062	0.127423	-0.136051	0.141273	-0.032131	0.13526	0.035655	0.116625	0.116006	0.082855	0.15514	0.053743	0.190155	0.011342	0.186151
'SDNHM33046D.JPG'	0.167657	0.002448	0.171402	0.026215	0.141487	0.049068	0.113522	0.069124	0.009702	0.072508	-0.099428	0.154663	-0.235307	0.07431	0.143212	0.004123	0.073114	0.001463	-0.046181	-0.002103	0.168196	-0.02853	0.140437	-0.044243	0.11035	-0.062992	0.011927	-0.066402	-0.117386	-0.147189	-0.238916	-0.078126	-0.217973	0.109518	-0.177293	0.134948	-0.131641	0.150278	-0.033345	0.138927	0.029379	0.12005	0.117238	0.084978	0.154596	0.055012	0.179046	0.017785	0.178862
'SDNHM40532D.JPG'	0.177926	-0.010904	0.178104	0.020648	0.141439	0.043604	0.120786	0.075786	0.009262	0.090687	-0.103041	0.140008	-0.237783	0.079166	0.141861	-0.005115	0.059952	0.003278	-0.085489	0.015284	0.175304	-0.038046	0.134588	-0.058198	0.106497	-0.081737	-0.004477	-0.075988	-0.102094	-0.134739	-0.241398	-0.058344	-0.215655	0.109618	-0.185142	0.135982	-0.140145	0.140219	-0.032771	0.135238	0.034422	0.110954	0.117587	0.084476	0.157263	0.055855	0.187585	0.010931	0.185962
'SDNHM32581D (2).JPG'	0.177983	-0.004382	0.159534	0.028805	0.148783	0.039396	0.123015	0.061461	-0.008858	0.063275	-0.102388	0.139316	-0.252719	0.074517	0.133199	-0.000364	0.051968	0.000869	-0.08502	0.005765	0.175143	-0.034984	0.145226	-0.053923	0.119507	-0.067836	0.002324	-0.066685	-0.09149	-0.135637	-0.251219	-0.061455	-0.228498	0.102404	-0.188176	0.124516	-0.13754	0.135245	-0.04544	0.13456	0.021991	0.117811	0.12539	0.075031	0.156606	0.048443	0.181393	0.022935	0.185963
'BYU41403D.JPG'	0.179601582	0.000882559	0.172186496	0.03040626	0.152191103	0.044232888	0.130812821	0.072720325	0.029047875	0.067336669	-0.103660323	0.135629719	-0.241290673	0.054506357	0.14827605	0.000635206	0.076856894	0.003021618	-0.092033393	0.005910082	0.173018146	-0.022433431	0.146620715	-0.049223175	0.121801875	-0.064216805	0.028543868	-0.081362027	-0.106161012	-0.125727331	-0.232533613	-0.070963936	-0.23507122	0.09203722	-0.217001513	0.121272698	-0.162298741	0.125622593	-0.038470223	0.127861347	0.035093786	0.105510855	0.109496818	0.087255716	0.159618239	0.054348678	0.18641623	0.023294592	0.188051705
'SDNHM3550D.JPG'	0.168776	-0.004457	0.16585	0.025883	0.131298	0.04783	0.112777	0.068934	0.008428	0.074956	-0.091804	0.150181	-0.239328	0.078104	0.128915	0.00267	0.05773	-0.001603	-0.092685	0.008338	0.167552	-0.02755	0.129752	-0.048191	0.109083	-0.067725	0.005657	-0.072828	-0.096185	-0.151972	-0.252607	-0.081227	-0.216542	0.109715	-0.176734	0.134029	-0.127619	0.148918	-0.031714	0.140506	0.035925	0.121789	0.120665	0.086632	0.152936	0.061396	0.183743	0.01647	0.184157
'SDNHM42811D.JPG'	0.186208	-0.013047	0.178555	0.01926	0.150385	0.044759	0.129001	0.067902	0.022776	0.075629	-0.130907	0.139954	-0.23706	0.071125	0.140683	-0.009756	0.077291	-0.001851	-0.078759	0.013596	0.173268	-0.04493	0.139161	-0.061984	0.113325	-0.079824	0.009014	-0.067547	-0.112461	-0.121031	-0.237881	-0.047367	-0.222661	0.096053	-0.201	0.120871	-0.164837	0.133201	-0.043409	0.13349	0.042661	0.109763	0.124309	0.079337	0.157471	0.05177	0.188474	0.008818	0.182645
'SDNHM4484D.JPG'	0.180673	-0.012178	0.184296	0.011447	0.144435	0.047769	0.117941	0.063639	0.012264	0.079201	-0.106683	0.130299	-0.238741	0.077257	0.161066	-0.010824	0.077844	-0.008158	-0.05798	0.004295	0.182008	-0.033102	0.142092	-0.065479	0.116312	-0.080712	0.008346	-0.087693	-0.120269	-0.128777	-0.243227	-0.031962	-0.220647	0.104673	-0.192935	0.121971	-0.149843	0.132504	-0.045984	0.124698	0.023231	0.107761	0.112237	0.08454	0.156895	0.053122	0.194172	0.005257	0.190184
'CAS64582D.JPG'	0.183057	-0.010404	0.172445	0.028055	0.148981	0.048448	0.124262	0.067195	0.00652	0.077397	-0.100766	0.130977	-0.248954	0.067672	0.148923	-0.006538	0.080021	-0.009168	-0.084399	0.000102	0.178362	-0.042806	0.147312	-0.056521	0.121145	-0.076515	0.008218	-0.076003	-0.108471	-0.11944	-0.23761	-0.051446	-0.225798	0.0983	-0.1945	0.118556	-0.146999	0.125889	-0.043958	0.124641	0.023285	0.120216	0.116039	0.08614	0.159457	0.061702	0.1976	0.018627	0.194173
'SDNHM32583D.JPG'	0.17627	-0.003863	0.175338	0.024243	0.143672	0.048013	0.120812	0.072075	0.004261	0.077633	-0.098037	0.133361	-0.250575	0.066684	0.140899	-0.001714	0.058612	0.001648	-0.079312	0.00099	0.17438	-0.030409	0.143149	-0.053488	0.117826	-0.071971	-0.000629	-0.07532	-0.095618	-0.125418	-0.259005	-0.068357	-0.228183	0.098434	-0.186208	0.116595	-0.134078	0.128322	-0.039276	0.129569	0.026935	0.117854	0.121319	0.080675	0.155753	0.05233	0.185549	0.014803	0.186204
'AZM34392D.JPG'	0.170401	-0.002963	0.165766	0.021308	0.142232	0.046217	0.116762	0.070167	0.010649	0.068677	-0.093874	0.145177	-0.246061	0.088048	0.145194	-0.002741	0.056577	-0.000039	-0.075236	-0.001313	0.168727	-0.028141	0.14336	-0.047305	0.117979	-0.068878	0.01901	-0.083031	-0.094444	-0.147017	-0.247734	-0.069006	-0.230517	0.114599	-0.191363	0.130786	-0.137087	0.134032	-0.032005	0.129429	0.035149	0.108314	0.118695	0.081731	0.151705	0.051325	0.174712	0.014638	0.176127
'SDNHM32588D.JPG'	0.173149	-0.003348	0.172245	0.028073	0.139353	0.049111	0.11643	0.068429	-0.003418	0.077925	-0.097851	0.138569	-0.23476	0.072195	0.134745	0.000655	0.060485	-0.004355	-0.09442	-0.000022	0.173161	-0.030802	0.140591	-0.050677	0.115658	-0.073806	0.001028	-0.079749	-0.097936	-0.140462	-0.251919	-0.065564	-0.223471	0.108822	-0.185057	0.129072	-0.134318	0.140318	-0.042014	0.135565	0.023626	0.122606	0.12178	0.086029	0.15541	0.058963	0.1845	0.018131	0.185005
'UMNH8031D.JPG'	0.179731	-0.000554	0.163821	0.031854	0.142106	0.048233	0.125147	0.069232	0.018251	0.083128	-0.114147	0.125635	-0.237535	0.056774	0.152085	0.005868	0.070781	0.008244	-0.055275	0.010856	0.176033	-0.028941	0.150638	-0.044265	0.126045	-0.060735	0.015558	-0.063763	-0.116207	-0.125303	-0.257872	-0.067802	-0.226301	0.086819	-0.197041	0.110077	-0.150293	0.12207	-0.037107	0.115505	0.035893	0.091227	0.122111	0.064141	0.151984	0.053358	0.183597	0.02473	0.18541
'SDNHM20484D.JPG'	0.182801	0.002371	0.174601	0.030976	0.143026	0.058258	0.116297	0.078199	-0.004878	0.094553	-0.084132	0.138053	-0.258812	0.066741	0.132422	-0.000187	0.04479	0.008523	-0.074345	0.009024	0.174138	-0.033774	0.139339	-0.057963	0.112954	-0.076794	-0.008058	-0.077929	-0.079464	-0.137627	-0.253515	-0.080011	-0.227454	0.101391	-0.177395	0.118598	-0.120966	0.135429	-0.029144	0.134011	0.029813	0.123471	0.119719	0.088989	0.15586	0.061959	0.184647	0.020636	0.1838
'SDNHM32750D.JPG'	0.175357	-0.011058	0.172387	0.02021	0.141902	0.050668	0.126026	0.072124	0.000289	0.082919	-0.099765	0.146473	-0.231537	0.078965	0.134868	-0.007627	0.066234	-0.002289	-0.102097	0.004379	0.172904	-0.041285	0.134815	-0.064258	0.109604	-0.083364	-0.011244	-0.079593	-0.097456	-0.131802	-0.244309	-0.062558	-0.210249	0.116982	-0.181208	0.143138	-0.135565	0.143609	-0.03617	0.142141	0.035189	0.116687	0.123024	0.083735	0.160291	0.060603	0.193598	0.011409	0.188388
'SDNHM20109D.JPG'	0.172901	-0.009093	0.171265	0.018174	0.138482	0.047581	0.123078	0.066862	0.008849	0.087764	-0.088507	0.148904	-0.253892	0.075496	0.137243	-0.00464	0.070832	0.000415	-0.065976	0.012281	0.163725	-0.037314	0.133302	-0.059788	0.11551	-0.075773	0.000231	-0.065085	-0.102528	-0.135051	-0.24763	-0.051941	-0.225242	0.109297	-0.181339	0.13403	-0.127237	0.146731	-0.029384	0.134404	0.034007	0.110801	0.118668	0.078793	0.153413	0.055107	0.183145	0.009413	0.181405
'SDNHM57861D.JPG'	0.180476	-0.007942	0.170747	0.029573	0.147569	0.042455	0.113985	0.065797	0.00197	0.078918	-0.109571	0.131426	-0.229045	0.082198	0.14846	-0.0015	0.046008	0.003718	-0.093465	0.003274	0.177419	-0.027296	0.147661	-0.052042	0.119546	-0.072754	0.006376	-0.084598	-0.106475	-0.141471	-0.244936	-0.067946	-0.218837	0.112985	-0.188877	0.129597	-0.143863	0.131142	-0.047038	0.132834	0.022245	0.119353	0.113369	0.076122	0.154872	0.049933	0.181768	0.01792	0.187544
'SDNHM20108D.JPG'	0.179109	-0.007294	0.181374	0.01894	0.13389	0.049161	0.121903	0.066055	0.007675	0.08729	-0.096937	0.150054	-0.237558	0.071664	0.151804	-0.004999	0.050145	0.00357	-0.063819	0.00754	0.168943	-0.037649	0.132623	-0.055241	0.116226	-0.068788	0.000696	-0.084207	-0.124134	-0.143767	-0.238205	-0.056028	-0.20939	0.105989	-0.17736	0.138109	-0.132451	0.148837	-0.030111	0.141772	0.037393	0.115356	0.119123	0.077595	0.150109	0.05536	0.189209	0.008892	0.182761
'SDNHM32547D.JPG'	0.173675	0.00039	0.167342	0.029755	0.143963	0.051524	0.122477	0.069175	0.005313	0.084827	-0.101188	0.137475	-0.258712	0.066205	0.132471	0.003329	0.04928	0.005425	-0.08412	0.001847	0.172898	-0.026287	0.142122	-0.050287	0.11789	-0.069039	0.005548	-0.076455	-0.0958	-0.134231	-0.244048	-0.070135	-0.231947	0.096117	-0.190158	0.116671	-0.137684	0.130509	-0.032374	0.133001	0.038461	0.11398	0.123902	0.07502	0.1543	0.054138	0.184638	0.020901	0.186407
'SDNHM3054D.JPG'	0.175656	-0.012327	0.177289	0.014136	0.153027	0.039194	0.123817	0.057109	0.015224	0.079928	-0.111716	0.139345	-0.230408	0.086842	0.149104	-0.010144	0.06819	-0.00064	-0.114696	0.004933	0.171989	-0.041334	0.142217	-0.057017	0.111443	-0.07322	-0.001382	-0.072795	-0.102171	-0.149009	-0.250065	-0.039493	-0.211828	0.11618	-0.18325	0.134205	-0.144314	0.137727	-0.038027	0.135577	0.048145	0.115735	0.118862	0.081645	0.155944	0.050647	0.18553	0.008128	0.180211
'SDNHM28168D.JPG'	0.179013	-0.00141	0.17409	0.031036	0.150365	0.049807	0.113904	0.070522	0.004972	0.084126	-0.110618	0.132782	-0.242838	0.079011	0.128401	-0.00204	0.069845	-0.003099	-0.09186	0.001315	0.176202	-0.027427	0.147759	-0.047966	0.116895	-0.072324	0.003555	-0.084263	-0.092486	-0.133854	-0.242372	-0.075608	-0.224063	0.107705	-0.189383	0.119226	-0.143642	0.126706	-0.043616	0.134221	0.027785	0.114337	0.116285	0.08625	0.157812	0.053281	0.182745	0.020102	0.184381
'SDNHM28149D.JPG'	0.175576	0.001663	0.173772	0.031232	0.137587	0.054708	0.114632	0.070304	0.006151	0.074206	-0.09643	0.152406	-0.250574	0.065531	0.125984	0.004606	0.047406	-0.001383	-0.094911	-0.002586	0.171155	-0.03007	0.138635	-0.047446	0.116669	-0.066463	0.009105	-0.072777	-0.103497	-0.146867	-0.235978	-0.078311	-0.223632	0.10113	-0.182625	0.12851	-0.133196	0.148712	-0.025875	0.145067	0.04392	0.120983	0.118547	0.080533	0.150331	0.056157	0.182231	0.020053	0.180341
'SDNHM32581D.JPG'	0.174436	-0.002059	0.175255	0.025423	0.142356	0.047027	0.117976	0.066596	-0.000716	0.076843	-0.092812	0.136529	-0.249954	0.072416	0.134227	0.002643	0.042839	0.008284	-0.117316	0.009285	0.174639	-0.030126	0.142839	-0.051191	0.114992	-0.068685	-0.000211	-0.074791	-0.099249	-0.133039	-0.247677	-0.06678	-0.228507	0.102754	-0.185894	0.12155	-0.131454	0.133142	-0.033787	0.127894	0.033656	0.114924	0.124215	0.0795	0.159016	0.053052	0.186013	0.016058	0.1854
'CAS64586D.JPG'	0.178193	-0.004852	0.170673	0.022139	0.148003	0.044358	0.128194	0.067363	0.018129	0.07604	-0.114339	0.138391	-0.236535	0.072656	0.129318	0.000853	0.077858	0.002102	-0.057538	0.010985	0.168955	-0.036988	0.146396	-0.049868	0.11892	-0.067179	0.014152	-0.057766	-0.106045	-0.133473	-0.244929	-0.052559	-0.217274	0.106563	-0.194874	0.128591	-0.155914	0.134491	-0.048074	0.134167	0.02384	0.105826	0.11739	0.072017	0.161794	0.052709	0.187185	0.013308	0.184813
'SDNHM3548D.JPG'	0.164953	-0.005217	0.167025	0.028075	0.13381	0.047338	0.119124	0.064033	0.019594	0.082522	-0.091928	0.153953	-0.263256	0.063602	0.126317	-0.001484	0.061196	0.004104	-0.084934	0.007967	0.16596	-0.033715	0.13055	-0.051195	0.114185	-0.070281	0.007669	-0.070687	-0.102231	-0.142633	-0.242983	-0.071639	-0.235338	0.090861	-0.189479	0.122349	-0.133486	0.149197	-0.025091	0.145068	0.043824	0.119879	0.124596	0.076191	0.152404	0.057086	0.182648	0.017438	0.182775
'SDNHM28155D.JPG'	0.179904	-0.000104	0.174092	0.036277	0.140232	0.058031	0.118854	0.073593	0.008559	0.079027	-0.098777	0.133397	-0.25771	0.070433	0.139847	-0.000722	0.067002	0.004799	-0.087979	-0.001834	0.17635	-0.032874	0.141043	-0.053251	0.11663	-0.068929	0.005866	-0.082205	-0.089236	-0.134527	-0.250883	-0.069751	-0.233368	0.10244	-0.19033	0.117622	-0.136018	0.128395	-0.032891	0.125022	0.036436	0.107138	0.118303	0.079706	0.148865	0.060317	0.185171	0.024613	0.18604
'SDNHM28131D.JPG'	0.16513	0.002502	0.171589	0.031374	0.139487	0.055792	0.114902	0.077284	0.001598	0.085273	-0.103798	0.141867	-0.240832	0.069335	0.133214	0.003593	0.048824	0.004567	-0.05378	0.004954	0.170854	-0.027558	0.145685	-0.053828	0.11345	-0.07398	-0.000377	-0.082443	-0.098289	-0.141939	-0.245741	-0.079652	-0.216971	0.101306	-0.181057	0.124352	-0.135813	0.137497	-0.037709	0.139382	0.030848	0.123342	0.121076	0.093308	0.158721	0.066008	0.183167	0.022576	0.1831
'SDNHM28121D.JPG'	0.178973	0.004302	0.173674	0.03244	0.141712	0.054183	0.12226	0.072829	0.00831	0.076026	-0.106826	0.142664	-0.244679	0.047794	0.141829	0.001959	0.06326	0.002515	-0.068348	0.009024	0.173519	-0.026375	0.145968	-0.051973	0.122947	-0.06716	0.015392	-0.078953	-0.124827	-0.141543	-0.239223	-0.071423	-0.216682	0.083451	-0.183854	0.117686	-0.140685	0.138853	-0.035923	0.138141	0.037359	0.113912	0.123168	0.080379	0.154623	0.059922	0.182083	0.023229	0.181527
'SDNHM42381D.JPG'	0.181723	-0.012569	0.172923	0.015864	0.14423	0.045196	0.123156	0.063966	0.020439	0.082283	-0.120588	0.140281	-0.237922	0.07499	0.143596	-0.009685	0.060176	0.001945	-0.089812	0.010802	0.175438	-0.038602	0.141007	-0.059846	0.116541	-0.078699	0.010542	-0.068203	-0.110958	-0.123903	-0.2415	-0.049236	-0.224776	0.102575	-0.197797	0.123851	-0.157179	0.135943	-0.035912	0.129509	0.043862	0.105035	0.120371	0.074073	0.152645	0.050518	0.186352	0.007446	0.185809
'SDNHM28148D.JPG'	0.18303	0.003337	0.183734	0.028906	0.153481	0.051938	0.121679	0.078221	0.003919	0.092107	-0.097701	0.118821	-0.261631	0.05243	0.135274	0.005341	0.061896	0.005917	-0.083275	0.000574	0.181183	-0.023291	0.14783	-0.053366	0.123226	-0.069508	-0.024187	-0.06088	-0.098362	-0.116472	-0.250619	-0.069459	-0.227703	0.080468	-0.186578	0.105952	-0.133271	0.111788	-0.034927	0.118129	0.030638	0.10589	0.122046	0.080838	0.167849	0.053917	0.190859	0.01925	0.193235
'SDNHM7539D.JPG'	0.164515	-0.011711	0.153857	0.030578	0.141629	0.041264	0.116983	0.057442	0.014018	0.063787	-0.07808	0.174914	-0.221415	0.083435	0.131691	-0.01201	0.071378	-0.014389	-0.058437	0.00356	0.162469	-0.038799	0.136186	-0.050282	0.110925	-0.079263	0.005205	-0.097587	-0.116411	-0.155226	-0.233053	-0.069792	-0.203636	0.128706	-0.179857	0.160371	-0.128001	0.166967	-0.019416	0.160977	0.043915	0.132468	0.116571	0.084294	0.149217	0.054481	0.17551	0.024304	0.172842
'BYU355D.JPG'	0.185801904	-0.001073775	0.185154534	0.031299761	0.153058034	0.053672885	0.123726557	0.073667826	-0.000249315	0.094555674	-0.096144783	0.140324849	-0.235480408	0.06054823	0.141271287	0.001246944	0.077012995	0.008442373	-0.107153744	0.010355023	0.180752607	-0.033834106	0.151907572	-0.057452361	0.114328644	-0.068361913	-0.004745555	-0.071376364	-0.087226218	-0.132560459	-0.23310839	-0.064890246	-0.229319407	0.091624379	-0.198874954	0.107740651	-0.147027235	0.128388147	-0.050897597	0.133785423	0.010098965	0.121728278	0.100135134	0.099901542	0.162092958	0.061457747	0.194920632	0.020765372	0.192852713
'UMNH944D.JPG'	0.173988	-0.005945	0.170176	0.014022	0.137431	0.054263	0.113277	0.069293	0.01703	0.081681	-0.115017	0.152837	-0.248553	0.070971	0.143311	-0.000215	0.064155	0.000292	-0.075723	0.004006	0.168677	-0.03362	0.133837	-0.054827	0.11035	-0.068349	0.018238	-0.078509	-0.087866	-0.140674	-0.23397	-0.070623	-0.234385	0.101986	-0.203312	0.130771	-0.154659	0.149302	-0.032729	0.144392	0.040668	0.116592	0.116318	0.080293	0.148668	0.055036	0.182428	0.007505	0.179005
'SDNHM28152D.JPG'	0.175207	0.00271	0.167196	0.046087	0.14524	0.051066	0.118177	0.075637	0.000464	0.079568	-0.099892	0.132937	-0.240765	0.073392	0.123742	0.004954	0.068487	0.006268	-0.096782	0.00337	0.168069	-0.038059	0.146394	-0.040538	0.115622	-0.06423	0.000653	-0.072489	-0.105067	-0.149466	-0.239702	-0.075926	-0.217097	0.105895	-0.180914	0.126725	-0.13345	0.132263	-0.038548	0.12849	0.030796	0.113161	0.119587	0.083756	0.157809	0.062283	0.190161	0.031923	0.184635
'SDNHM39582D.JPG'	0.178655	-0.011088	0.173412	0.021959	0.139687	0.05181	0.115695	0.066478	0.012797	0.080237	-0.101568	0.147435	-0.231404	0.082368	0.140967	-0.006182	0.076804	-0.005461	-0.088165	0.011544	0.172687	-0.039616	0.131082	-0.0622	0.107217	-0.075563	0.009955	-0.072479	-0.096106	-0.14935	-0.252106	-0.048255	-0.212836	0.113754	-0.180304	0.132709	-0.136676	0.141841	-0.033504	0.137172	0.035344	0.112237	0.113172	0.08241	0.149007	0.060907	0.184632	0.012334	0.179545
'SDNHM32577D.JPG'	0.178356	-0.003773	0.173314	0.028952	0.146816	0.047461	0.121564	0.069784	0.013884	0.088018	-0.106986	0.126204	-0.254826	0.066563	0.134916	0.000891	0.06416	-0.00019	-0.077513	0.009179	0.174051	-0.035651	0.144686	-0.056266	0.120451	-0.071537	0.015864	-0.07765	-0.101077	-0.125488	-0.254624	-0.059841	-0.234471	0.09457	-0.195526	0.11392	-0.144069	0.123413	-0.042458	0.123733	0.027762	0.110418	0.120539	0.074442	0.157208	0.051306	0.181881	0.017563	0.181839
'SDNHM36400D.JPG'	0.171553	0.001522	0.158263	0.032703	0.135377	0.053983	0.11751	0.069317	0.03313	0.083844	-0.130038	0.13528	-0.245036	0.057916	0.134024	0.001678	0.069919	-0.000351	-0.044135	-0.000914	0.162979	-0.027833	0.145906	-0.050482	0.132876	-0.068183	0.03395	-0.075662	-0.109965	-0.143345	-0.236606	-0.053619	-0.231493	0.08662	-0.209609	0.118117	-0.168213	0.131408	-0.04697	0.133055	0.036398	0.102918	0.115054	0.077471	0.146409	0.061059	0.175098	0.027577	0.18015
'CAS64585D.JPG'	0.181015	-0.007585	0.178715	0.027788	0.14552	0.047534	0.124729	0.066953	0.012337	0.083112	-0.098911	0.131504	-0.236173	0.074183	0.149352	-0.004754	0.058383	0.000819	-0.07844	0.0064	0.178726	-0.033226	0.148105	-0.052904	0.121857	-0.07389	0.008806	-0.082971	-0.111716	-0.129752	-0.23482	-0.053123	-0.226233	0.108647	-0.19708	0.124563	-0.148442	0.130989	-0.037119	0.124843	0.027937	0.10689	0.115824	0.07679	0.15566	0.056309	0.190426	0.01734	0.188232
'BYU41699D.JPG'	0.174990548	0.001578807	0.166775068	0.028008724	0.13860541	0.058401659	0.113601531	0.073337044	0.005530059	0.076210252	-0.085244464	0.16513044	-0.233232095	0.060677745	0.131743543	0.001240306	0.071292066	0.006279258	-0.080766404	-0.002714489	0.168046531	-0.02676037	0.140087499	-0.054803321	0.11697557	-0.072345036	0.009722293	-0.078102967	-0.077578461	-0.162843455	-0.244362301	-0.057966108	-0.217317752	0.097285775	-0.188961761	0.129364881	-0.135192475	0.147485908	-0.037248187	0.159401939	0.018280089	0.130852585	0.097111362	0.105615716	0.147249108	0.066558754	0.183928359	0.020585274	0.180868813
'SDNHM32573D.JPG'	0.17409	-0.003239	0.175306	0.025625	0.143681	0.049985	0.123644	0.070115	0.00885	0.07767	-0.099044	0.135297	-0.251186	0.068825	0.142548	-0.001897	0.055511	0.003402	-0.078421	0.00267	0.173394	-0.032124	0.139775	-0.054785	0.116013	-0.071984	0.008303	-0.073843	-0.104834	-0.127453	-0.251301	-0.072861	-0.230796	0.09994	-0.18915	0.119045	-0.136344	0.131432	-0.036298	0.127527	0.033182	0.113627	0.126643	0.079574	0.158501	0.056109	0.185244	0.016741	0.182821
'CAS170473D.JPG'	0.179667	-0.002917	0.1753	0.024019	0.15113	0.041531	0.124514	0.065421	0.013258	0.07443	-0.081182	0.136421	-0.251958	0.071811	0.142644	0.002977	0.05721	0.006433	-0.050661	0.013114	0.174858	-0.030034	0.140292	-0.04884	0.117755	-0.055634	0.006248	-0.056193	-0.10657	-0.133644	-0.257524	-0.060681	-0.220843	0.09548	-0.181412	0.112388	-0.128769	0.12645	-0.025258	0.129924	0.030828	0.110756	0.11478	0.077217	0.158708	0.047926	0.18382	0.015131	0.180127
'SDNHM39845D.JPG'	0.173271	-0.006665	0.173616	0.02529	0.134139	0.050344	0.11875	0.068847	0.010256	0.076672	-0.080831	0.148741	-0.242387	0.076354	0.133612	-0.00414	0.05997	-0.000057	-0.094126	0.008108	0.168582	-0.040374	0.132782	-0.055989	0.108871	-0.073564	0.0013	-0.081022	-0.097326	-0.134912	-0.255723	-0.059311	-0.220137	0.113084	-0.177396	0.134432	-0.12258	0.146706	-0.016233	0.133555	0.04666	0.111996	0.121086	0.084946	0.148889	0.060308	0.183677	0.015603	0.180321
'SDNHM28129D.JPG'	0.178004	0.004806	0.178812	0.03311	0.143298	0.058025	0.120481	0.073766	-0.002692	0.090476	-0.106112	0.117316	-0.244959	0.070712	0.134237	0.007388	0.053583	0.005551	-0.083666	0.011737	0.18141	-0.025666	0.145935	-0.049325	0.121174	-0.067238	0.004172	-0.071922	-0.109213	-0.138102	-0.245248	-0.063266	-0.223591	0.096424	-0.186696	0.109234	-0.139446	0.11631	-0.042501	0.119969	0.027808	0.104958	0.122021	0.078109	0.156745	0.058497	0.187519	0.022625	0.191128
'SDNHM3551D.JPG'	0.167187	-0.006009	0.172141	0.021987	0.136419	0.046943	0.116139	0.066676	0.019488	0.072666	-0.114361	0.148817	-0.247902	0.06608	0.138549	-0.004465	0.073004	-0.000748	-0.04012	0.000255	0.170174	-0.031779	0.131457	-0.050053	0.109707	-0.069549	0.01277	-0.065555	-0.110575	-0.141331	-0.235963	-0.06546	-0.228198	0.098254	-0.194451	0.126298	-0.148982	0.1431	-0.043257	0.144346	0.032766	0.127382	0.120773	0.084743	0.153124	0.057206	0.186179	0.014469	0.18337
'SDNHM28145D.JPG'	0.173786	0.00064	0.172011	0.035868	0.147615	0.052234	0.123103	0.07472	0.011912	0.085643	-0.101522	0.128817	-0.25457	0.06415	0.151709	0.002221	0.053013	0.005744	-0.074428	0.00866	0.172485	-0.034649	0.144184	-0.050598	0.117962	-0.068033	0.008712	-0.076477	-0.094503	-0.129863	-0.250124	-0.07556	-0.226702	0.095894	-0.18796	0.117718	-0.137518	0.125692	-0.03099	0.127384	0.037073	0.106723	0.120783	0.076659	0.154927	0.055583	0.182713	0.025887	0.180176
'SDNHM40534D.JPG'	0.167841	-0.009419	0.173809	0.020608	0.139867	0.040477	0.120981	0.066962	0.00808	0.076912	-0.097103	0.15258	-0.242796	0.074704	0.133809	-0.007692	0.058714	-0.001256	-0.087271	0.006532	0.167435	-0.036893	0.132827	-0.052197	0.109398	-0.077765	0.001864	-0.087236	-0.101715	-0.140344	-0.243402	-0.05357	-0.218392	0.104526	-0.183333	0.134213	-0.135967	0.150125	-0.025991	0.141168	0.043609	0.119237	0.123907	0.0864	0.157928	0.055035	0.184477	0.013181	0.180728
'SDNHM32578D.JPG'	0.176819	-0.002855	0.170365	0.025031	0.139995	0.053299	0.117783	0.067786	0.004834	0.075679	-0.096531	0.13431	-0.251848	0.080563	0.137287	-0.000794	0.065109	-0.002712	-0.101794	0.003211	0.169747	-0.029545	0.142862	-0.054153	0.114208	-0.07051	0.002097	-0.074548	-0.098659	-0.13598	-0.241192	-0.070528	-0.228525	0.105833	-0.186541	0.122745	-0.13404	0.133373	-0.03723	0.131698	0.029974	0.114602	0.121147	0.081064	0.152655	0.05853	0.187131	0.016265	0.185835
'SDNHM29634D.JPG'	0.171306	-0.006721	0.168766	0.021222	0.138533	0.039163	0.122932	0.063561	0.015024	0.079137	-0.105484	0.149399	-0.233644	0.080255	0.140575	-0.003196	0.065585	0.000332	-0.082491	0.004844	0.166787	-0.037402	0.139463	-0.050913	0.111139	-0.064886	0.014629	-0.079517	-0.117554	-0.149191	-0.237125	-0.04389	-0.211139	0.113312	-0.180255	0.137415	-0.139373	0.147457	-0.034337	0.137626	0.040306	0.111143	0.119323	0.077352	0.151952	0.048776	0.183018	0.014003	0.180825
'SDNHM43097D.JPG'	0.171708	-0.010781	0.173888	0.020043	0.141329	0.043079	0.120473	0.067692	0.016391	0.076247	-0.097472	0.147533	-0.250003	0.071554	0.139483	-0.004994	0.066493	-0.00523	-0.085618	0.006158	0.166692	-0.035933	0.132621	-0.05237	0.109885	-0.076827	0.004659	-0.071806	-0.096711	-0.136895	-0.250961	-0.045431	-0.224093	0.101335	-0.188167	0.131621	-0.138002	0.144762	-0.024573	0.134471	0.043316	0.111245	0.117484	0.078795	0.154862	0.053634	0.187033	0.010751	0.182389
'SDNHM8802D.JPG'	0.168275	0.0004	0.168459	0.027975	0.137338	0.049943	0.118449	0.07921	0.007068	0.071062	-0.094851	0.142386	-0.25327	0.060721	0.131184	0.004376	0.060664	0.005954	-0.06924	0.007439	0.17072	-0.024543	0.140341	-0.045528	0.118904	-0.075027	0.010683	-0.084826	-0.09534	-0.145154	-0.249341	-0.06527	-0.229017	0.095031	-0.186329	0.121482	-0.135115	0.135124	-0.031954	0.133495	0.033576	0.121179	0.114323	0.090441	0.153447	0.060528	0.179276	0.022127	0.181523
'SDNHM28139D.JPG'	0.181046	-0.004661	0.176337	0.030595	0.148976	0.051287	0.128196	0.074749	0.015242	0.075287	-0.11748	0.133221	-0.248341	0.054597	0.130614	-0.000108	0.072101	-0.001955	-0.077877	0.000465	0.175266	-0.032567	0.14733	-0.042208	0.117892	-0.068791	0.00355	-0.072937	-0.106429	-0.13448	-0.244657	-0.068967	-0.227141	0.087228	-0.194453	0.113455	-0.151617	0.13109	-0.039246	0.131376	0.043471	0.115083	0.128637	0.080984	0.159578	0.054754	0.187575	0.019475	0.180808
'SDNHM28153D.JPG'	0.177661	-0.000371	0.176988	0.031411	0.144574	0.056268	0.118935	0.078567	-0.006123	0.083775	-0.084824	0.140335	-0.255122	0.069241	0.141639	0.003118	0.063972	0.004351	-0.118282	0.002545	0.174152	-0.032682	0.137788	-0.053681	0.110743	-0.068938	-0.013257	-0.067938	-0.082589	-0.132942	-0.24385	-0.082558	-0.224811	0.104333	-0.178329	0.125031	-0.121972	0.135491	-0.0305	0.13749	0.032055	0.11969	0.117236	0.08146	0.158882	0.06119	0.18634	0.020486	0.182962
'CAS192633D.JPG'	0.1694376	-0.0042663	0.1669854	0.0292134	0.1412442	0.0492095	0.1149183	0.0722233	-0.0002501	0.0729415	-0.0828303	0.1478917	-0.23554	0.0819648	0.1321622	-0.0008616	0.0743645	-0.0017794	-0.077865	0.000163	0.1636367	-0.0340979	0.1402586	-0.0484724	0.1183532	-0.0765642	0.0090491	-0.0717068	-0.0908322	-0.1504552	-0.2461681	-0.0708619	-0.2182541	0.1245182	-0.1896467	0.1481217	-0.1353067	0.1518062	-0.0233226	0.1389512	0.0277735	0.0964589	0.1119645	0.0882945	0.1501756	0.0609546	0.1754807	0.0224209	0.1733461
'UMNH288D.JPG'	0.175379	0.001871	0.167433	0.030521	0.134101	0.05605	0.109926	0.072399	0.013681	0.076908	-0.084727	0.148483	-0.247041	0.063747	0.141711	0.00179	0.067198	-0.004564	-0.073572	0.004888	0.168085	-0.025743	0.137234	-0.049284	0.11508	-0.065939	0.017288	-0.07094	-0.10674	-0.152489	-0.250477	-0.067485	-0.224275	0.094621	-0.183433	0.125511	-0.126047	0.145547	-0.020546	0.131444	0.038969	0.108863	0.113746	0.087758	0.146057	0.064874	0.176777	0.02232	0.178917
'BYU41111D.JPG'	0.176626591	-0.004312924	0.164070173	0.033743409	0.139632134	0.039625285	0.120631671	0.069481048	0.016945709	0.077387969	-0.098041437	0.15750931	-0.24019424	0.062400306	0.139192288	0.000182996	0.072835713	0.011695924	-0.096540863	0.009216708	0.164735654	-0.033682853	0.138043776	-0.046154946	0.115075222	-0.06628549	0.020424377	-0.069261596	-0.080385406	-0.14989066	-0.233650388	-0.060871927	-0.226971409	0.098446238	-0.202692489	0.131448373	-0.15201059	0.14872661	-0.040101089	0.15044799	0.025805437	0.122826641	0.100766165	0.09432234	0.152236568	0.057345864	0.182223961	0.025611341	0.179491404
'SDNHM38838D.JPG'	0.176442	-0.007063	0.175052	0.02565	0.142277	0.045369	0.117542	0.071222	0.008682	0.084709	-0.090807	0.143946	-0.242271	0.078577	0.134348	-0.003493	0.051212	0.003616	-0.097769	0.015873	0.174152	-0.038639	0.138418	-0.057356	0.111025	-0.079941	0.012455	-0.076719	-0.109671	-0.137885	-0.243782	-0.053609	-0.220308	0.109073	-0.181318	0.129928	-0.130425	0.141569	-0.025537	0.128598	0.037255	0.107252	0.113659	0.079064	0.153047	0.052466	0.18394	0.015817	0.184989
'SDNHM28146D.JPG'	0.175991	-0.003309	0.174838	0.034528	0.143408	0.05528	0.114002	0.076661	-0.000428	0.078835	-0.093127	0.146839	-0.252879	0.071035	0.122063	-0.000763	0.052592	0.003449	-0.105391	0.005666	0.175839	-0.036619	0.142117	-0.0473	0.114065	-0.076552	-0.003752	-0.07768	-0.084315	-0.14129	-0.237025	-0.084157	-0.221886	0.105036	-0.183727	0.135943	-0.130417	0.14388	-0.030353	0.139707	0.03553	0.121232	0.115899	0.086035	0.15294	0.057481	0.182908	0.022147	0.179792
'SDNHM2933D.JPG'	0.173955	-0.013643	0.168073	0.012507	0.145673	0.032829	0.119808	0.054834	0.019785	0.075201	-0.108936	0.154775	-0.237399	0.079231	0.141129	-0.010086	0.058677	-0.005237	-0.075746	0.006591	0.168892	-0.035229	0.141787	-0.050714	0.113671	-0.066153	0.012544	-0.069566	-0.11459	-0.141303	-0.24882	-0.047272	-0.209299	0.11103	-0.178808	0.138824	-0.14048	0.152325	-0.036409	0.138128	0.04383	0.110343	0.114333	0.077925	0.1507	0.047742	0.176466	0.00579	0.177581
'SDNHM36398D.JPG'	0.17694	0.007492	0.170639	0.036745	0.142586	0.060355	0.120053	0.08017	-0.002977	0.081897	-0.10428	0.136689	-0.236537	0.063237	0.137081	0.003615	0.063562	0.005799	-0.053418	0.001448	0.171683	-0.030276	0.143693	-0.045963	0.119781	-0.065038	0.001861	-0.078944	-0.104647	-0.150155	-0.233708	-0.065574	-0.221764	0.093953	-0.185724	0.115234	-0.138952	0.13075	-0.049169	0.129724	0.017846	0.111146	0.117152	0.086449	0.157477	0.066903	0.188046	0.033043	0.187717
'UMNH942D.JPG'	0.17824	-0.001907	0.17902	0.023975	0.132983	0.058109	0.113948	0.074945	-0.003325	0.090077	-0.100748	0.159132	-0.229405	0.080219	0.141443	0.003973	0.063547	0.002154	-0.088543	0.007064	0.17103	-0.032572	0.126962	-0.054276	0.104968	-0.068808	-0.003916	-0.078457	-0.093775	-0.154748	-0.22881	-0.08696	-0.218004	0.114204	-0.184817	0.138164	-0.136633	0.154986	-0.038236	0.15006	0.027362	0.119333	0.117632	0.085621	0.150421	0.062946	0.18789	0.014496	0.183261
'UMNH2825D.JPG'	0.176608	-0.001663	0.173486	0.030753	0.144438	0.054496	0.108309	0.073602	0.013083	0.077121	-0.089113	0.141363	-0.246866	0.07123	0.147483	0.001308	0.064011	0.00348	-0.079811	0.00138	0.170633	-0.031573	0.138409	-0.048292	0.108417	-0.06271	0.00848	-0.071723	-0.100411	-0.14245	-0.249618	-0.071472	-0.229405	0.101703	-0.189152	0.124571	-0.130795	0.137743	-0.022215	0.129216	0.037531	0.115245	0.109807	0.085974	0.151488	0.058911	0.182715	0.022239	0.181425
'SDNHM28144D.JPG'	0.178767	-0.001036	0.178845	0.032245	0.145344	0.056011	0.117516	0.071145	0.001034	0.084802	-0.101153	0.136408	-0.265316	0.065829	0.144797	0.001024	0.073704	0.007415	-0.057842	0.005382	0.175803	-0.029496	0.140601	-0.058265	0.114339	-0.064765	0.000673	-0.069037	-0.100112	-0.139965	-0.237533	-0.069813	-0.237238	0.093806	-0.19322	0.117026	-0.137412	0.130181	-0.041614	0.129668	0.024509	0.114906	0.117571	0.082112	0.153563	0.05779	0.186203	0.020602	0.184922
'SDNHM28137D.JPG'	0.170582	0.000135	0.169121	0.029994	0.143723	0.050332	0.120806	0.073839	0.008705	0.08061	-0.107061	0.137811	-0.242413	0.072024	0.127683	0.003419	0.066754	0.00562	-0.08692	0.006438	0.168417	-0.029322	0.140686	-0.049275	0.120692	-0.069498	-0.000281	-0.07538	-0.087329	-0.144651	-0.250065	-0.076584	-0.21939	0.104475	-0.185275	0.126606	-0.140523	0.1362	-0.036003	0.136297	0.039757	0.118752	0.123176	0.083303	0.155407	0.054612	0.180123	0.021147	0.176758
'SDNHM42332D.JPG'	0.180242	-0.010906	0.180438	0.013971	0.137757	0.045853	0.121154	0.063095	0.012661	0.082751	-0.118935	0.148895	-0.234049	0.079372	0.135769	-0.005277	0.072671	-0.002714	-0.082878	0.01077	0.174313	-0.040952	0.133968	-0.05295	0.109409	-0.077113	-0.003071	-0.068227	-0.109483	-0.137749	-0.229507	-0.057728	-0.219077	0.108733	-0.192742	0.133009	-0.15373	0.145478	-0.040112	0.139315	0.039907	0.113175	0.125547	0.085505	0.15577	0.056354	0.19164	0.00475	0.185723
'SDNHM43102D.JPG'	0.169832	-0.002288	0.172208	0.027342	0.138292	0.052838	0.117183	0.072352	0.007551	0.08584	-0.098592	0.144894	-0.227878	0.085487	0.139105	0.001657	0.068285	0.003505	-0.098547	0.005476	0.169998	-0.029214	0.13574	-0.051217	0.109829	-0.069844	0.00168	-0.072686	-0.085804	-0.144162	-0.256489	-0.081878	-0.21353	0.11627	-0.17502	0.129398	-0.130484	0.138361	-0.03254	0.136083	0.034102	0.115503	0.12048	0.082562	0.153222	0.057242	0.18225	0.016668	0.180243
'UMNH2220D.JPG'	0.17454	-0.000048	0.173342	0.027143	0.136919	0.055056	0.106318	0.078134	0.008697	0.087212	-0.096135	0.149681	-0.232721	0.073744	0.141892	0.003591	0.065477	0.002548	-0.05252	-0.001361	0.168769	-0.026067	0.133652	-0.049205	0.105919	-0.067282	0.011337	-0.083543	-0.106596	-0.155086	-0.243085	-0.075696	-0.217439	0.102882	-0.179109	0.12091	-0.131306	0.143255	-0.031811	0.140149	0.030356	0.127024	0.11107	0.094884	0.151207	0.062715	0.184289	0.019538	0.18267
'SDNHM38839D.JPG'	0.16944	-0.004323	0.170162	0.028414	0.136725	0.050104	0.119165	0.067851	0.00697	0.088814	-0.101528	0.149744	-0.239639	0.079475	0.145862	0.000065	0.053679	0.01507	-0.086908	0.006141	0.170192	-0.031426	0.135085	-0.051178	0.113751	-0.068251	0.00541	-0.077923	-0.099367	-0.146402	-0.237751	-0.074857	-0.218564	0.107928	-0.18038	0.13249	-0.134676	0.143421	-0.031446	0.139656	0.035098	0.114038	0.123482	0.078436	0.150979	0.055393	0.181578	0.017675	0.180878
'SDNHM3554D.JPG'	0.162329	-0.004037	0.168747	0.025906	0.131969	0.045226	0.114231	0.069701	0.012763	0.086828	-0.097694	0.153975	-0.227285	0.077497	0.130458	0.000257	0.066774	0.007319	-0.089976	0.011108	0.171048	-0.023453	0.129	-0.054379	0.10746	-0.070404	0.006705	-0.074631	-0.112337	-0.151294	-0.237336	-0.087641	-0.212138	0.114123	-0.17783	0.136876	-0.131384	0.147976	-0.037435	0.143109	0.033142	0.121658	0.122521	0.091302	0.153432	0.060097	0.182311	0.018454	0.182133
'SDNHM32576D.JPG'	0.175947	-0.004512	0.172119	0.033592	0.143102	0.055764	0.117163	0.071661	0.006591	0.075281	-0.09253	0.138806	-0.251779	0.06757	0.136351	0.000538	0.053475	0.008063	-0.082739	0.006175	0.175662	-0.035286	0.144682	-0.057434	0.117939	-0.072329	0.004705	-0.075481	-0.103358	-0.137138	-0.251535	-0.065932	-0.22658	0.095345	-0.185292	0.1225	-0.130564	0.13415	-0.033246	0.133329	0.029351	0.113462	0.116393	0.076753	0.151271	0.056814	0.183086	0.021138	0.184064
'SDNHM3104D.JPG'	0.172679	-0.013998	0.172129	0.014189	0.149801	0.034185	0.124473	0.054733	0.026279	0.082477	-0.119975	0.152867	-0.234586	0.089118	0.139522	-0.009429	0.069087	-0.008265	-0.062049	0.006454	0.167186	-0.042081	0.138262	-0.056711	0.105874	-0.068271	0.006192	-0.07016	-0.108646	-0.135259	-0.239812	-0.058694	-0.216564	0.123082	-0.187906	0.14262	-0.151458	0.15293	-0.040272	0.141775	0.047192	0.118933	0.118768	0.078533	0.155527	0.048505	0.179893	0.007468	0.174341
'SDNHM32572D.JPG'	0.175449	0.002877	0.179007	0.030293	0.140734	0.053732	0.115305	0.074396	-0.007978	0.076478	-0.09071	0.128474	-0.242921	0.078697	0.127119	0.003965	0.048075	0.006208	-0.081329	0.003404	0.174258	-0.0283	0.142093	-0.054642	0.117779	-0.07051	0.000398	-0.074511	-0.106574	-0.143696	-0.251984	-0.061038	-0.218833	0.106374	-0.176841	0.12174	-0.125266	0.126971	-0.039669	0.127244	0.018569	0.114071	0.118176	0.08135	0.158245	0.057259	0.186728	0.019546	0.188961
'SDNHM37234D.JPG'	0.168481	-0.012861	0.171224	0.014863	0.14068	0.040341	0.12073	0.067231	0.015876	0.074717	-0.110006	0.160079	-0.235041	0.082478	0.129219	-0.004463	0.049046	-0.00325	-0.09615	0.005588	0.168249	-0.037581	0.132306	-0.053922	0.109435	-0.072386	-0.001595	-0.081486	-0.090614	-0.148863	-0.24818	-0.042254	-0.213042	0.111421	-0.181786	0.135193	-0.143476	0.153408	-0.031732	0.148037	0.046623	0.117132	0.120209	0.083214	0.157792	0.049475	0.182252	0.006139	0.17941
'SDNHM28117D.JPG'	0.176868	-0.002813	0.175461	0.031823	0.140417	0.046252	0.123934	0.070816	0.016637	0.076231	-0.130542	0.129149	-0.239965	0.055551	0.137063	-0.002804	0.064481	0.001954	-0.065999	-0.005949	0.171452	-0.029996	0.143311	-0.047054	0.122459	-0.07053	0.018888	-0.071671	-0.116605	-0.136926	-0.239525	-0.059868	-0.216327	0.085617	-0.198825	0.117675	-0.162864	0.126602	-0.044427	0.133617	0.044237	0.118969	0.129592	0.088552	0.156016	0.057635	0.186949	0.022294	0.181801
'SDNHM28169D.JPG'	0.178553	0.004336	0.17673	0.029157	0.141477	0.050876	0.118301	0.071245	0.006308	0.077968	-0.116614	0.126981	-0.245097	0.068749	0.135145	0.006077	0.065786	0.001996	-0.08936	0.001359	0.176737	-0.023911	0.144341	-0.043708	0.119843	-0.069782	0.009594	-0.072713	-0.112351	-0.131936	-0.233087	-0.066944	-0.223236	0.09685	-0.193652	0.120979	-0.150099	0.125191	-0.043636	0.128457	0.034007	0.109313	0.120844	0.080654	0.156803	0.056171	0.185928	0.019291	0.189352
'SDNHM28165D.JPG'	0.181594	0.000563	0.175784	0.032974	0.146286	0.055189	0.12042	0.074448	0.007771	0.085113	-0.109073	0.122767	-0.242394	0.063523	0.154561	0.001485	0.061854	0.010045	-0.084547	0.005737	0.181119	-0.023876	0.142601	-0.051168	0.115976	-0.066027	0.00486	-0.055875	-0.117937	-0.135444	-0.242326	-0.07088	-0.222572	0.093973	-0.187583	0.109174	-0.142263	0.119296	-0.039914	0.120418	0.033087	0.107121	0.11968	0.081481	0.156143	0.060929	0.188041	0.02278	0.190699
'SDNHM21453D.JPG'	0.174246	0.00506	0.167595	0.032331	0.143426	0.046768	0.117737	0.073532	0.012291	0.079305	-0.099284	0.13397	-0.246877	0.070872	0.142341	0.006639	0.052352	0.00417	-0.092708	-0.002348	0.176774	-0.026826	0.149493	-0.042234	0.12067	-0.062261	0.019822	-0.078593	-0.113952	-0.146871	-0.243285	-0.073203	-0.222676	0.102009	-0.183343	0.118966	-0.134755	0.13131	-0.028908	0.126888	0.038912	0.106083	0.116344	0.074186	0.156093	0.053899	0.1798	0.025643	0.178604
'SDNHM28158D.JPG'	0.175115	0.003719	0.174457	0.029929	0.144194	0.046768	0.116177	0.06892	0.00259	0.078593	-0.10826	0.142953	-0.240856	0.07105	0.137891	0.00017	0.04555	-0.00011	-0.086391	-0.001359	0.173524	-0.027803	0.147527	-0.043781	0.121506	-0.070116	0.007146	-0.085573	-0.102291	-0.140333	-0.238403	-0.076328	-0.218542	0.104876	-0.18255	0.123115	-0.139808	0.137734	-0.038967	0.131805	0.034791	0.115464	0.120971	0.083207	0.157142	0.053002	0.181984	0.022144	0.181837
'SDNHM32568D.JPG'	0.170678	-0.000236	0.167154	0.029163	0.144868	0.044141	0.121391	0.071174	0.010824	0.083446	-0.102357	0.134642	-0.239572	0.07027	0.136467	0.002488	0.067498	0.008449	-0.075459	0.002984	0.17522	-0.028046	0.143978	-0.052091	0.118422	-0.068715	0.006461	-0.070657	-0.116264	-0.136894	-0.250281	-0.070401	-0.2226	0.100783	-0.185741	0.119418	-0.136868	0.128774	-0.042058	0.129816	0.0258	0.111794	0.12123	0.077396	0.157678	0.051792	0.184407	0.02178	0.187
'SDNHM32579D.JPG'	0.18119	-0.004147	0.176895	0.025602	0.140718	0.053491	0.122515	0.068791	0.016366	0.077389	-0.105529	0.118593	-0.2597	0.067861	0.142928	-0.001571	0.065939	0.000987	-0.087137	-0.002599	0.17259	-0.032873	0.138017	-0.057461	0.119915	-0.070611	0.009417	-0.068436	-0.10469	-0.119161	-0.253298	-0.053923	-0.239945	0.092787	-0.199253	0.107013	-0.145048	0.114653	-0.036376	0.119951	0.038559	0.112768	0.125927	0.081124	0.153763	0.057689	0.190665	0.014977	0.188851
'SDNHM28127D.JPG'	0.174784	0.002967	0.173937	0.038379	0.143922	0.057273	0.119038	0.076366	0.007654	0.086483	-0.091538	0.13925	-0.254926	0.068875	0.119298	0.003416	0.067816	0.004531	-0.083901	0.007968	0.178572	-0.029252	0.142485	-0.052722	0.117453	-0.070127	0.004039	-0.073957	-0.110028	-0.141548	-0.237224	-0.079604	-0.225934	0.097316	-0.182128	0.119479	-0.128076	0.134044	-0.030558	0.132408	0.033297	0.108076	0.117891	0.076324	0.155134	0.058006	0.18268	0.026734	0.184669
'SDNHM38855D.JPG'	0.173651	-0.00893	0.173894	0.027416	0.131854	0.052035	0.120274	0.067102	0.008832	0.085092	-0.092582	0.133749	-0.243342	0.086935	0.136906	-0.005446	0.064846	-0.001759	-0.086123	0.007564	0.17203	-0.040402	0.136425	-0.056781	0.11554	-0.077647	0.002832	-0.074045	-0.103815	-0.138757	-0.248396	-0.048583	-0.222468	0.113714	-0.183053	0.125514	-0.132014	0.132578	-0.0264	0.12604	0.038936	0.103238	0.120938	0.078853	0.14856	0.063017	0.188101	0.017434	0.184495
'SDNHM28132D.JPG'	0.169337	0.004991	0.169889	0.03299	0.141207	0.053365	0.117098	0.0739	0.000924	0.080074	-0.094259	0.138882	-0.235814	0.074252	0.13414	0.007341	0.054859	0.005636	-0.073994	0.008825	0.170218	-0.020926	0.140434	-0.042292	0.115742	-0.06399	0.000092	-0.073048	-0.105474	-0.154492	-0.246962	-0.080151	-0.211965	0.108306	-0.173934	0.125815	-0.126794	0.13452	-0.032991	0.139239	0.031354	0.115167	0.119242	0.083909	0.152317	0.057002	0.180385	0.023611	0.182951
'SDNHM28142D.JPG'	0.17382	0.001338	0.17501	0.030126	0.141203	0.050379	0.115135	0.076233	0.000969	0.072307	-0.097437	0.134608	-0.253852	0.068541	0.146535	0.000992	0.061178	-0.003116	-0.101823	-0.009329	0.1798	-0.02749	0.147797	-0.048891	0.117328	-0.072353	0.011403	-0.071222	-0.098503	-0.133841	-0.246045	-0.071551	-0.229105	0.100811	-0.187349	0.120646	-0.133954	0.130039	-0.035043	0.125399	0.032187	0.111591	0.115341	0.08446	0.156879	0.059327	0.184795	0.021139	0.184753
'SDNHM32570D.JPG'	0.178081	-0.002067	0.173385	0.034235	0.143466	0.053546	0.117755	0.069812	0.004841	0.077491	-0.090302	0.143159	-0.241842	0.070476	0.131831	-0.001192	0.047913	0.014682	-0.09805	0.0063	0.159865	-0.033003	0.137226	-0.049982	0.116188	-0.069526	0.00186	-0.071236	-0.101605	-0.143487	-0.254984	-0.071587	-0.221009	0.104978	-0.1804	0.128902	-0.126984	0.137652	-0.033197	0.130824	0.032104	0.114401	0.120768	0.080866	0.153809	0.057815	0.185592	0.021355	0.184143
'SDNHM40751D.JPG'	0.169137	0.000083	0.171584	0.037839	0.139591	0.056323	0.114907	0.075293	0.01586	0.080946	-0.091081	0.140777	-0.25644	0.064044	0.114483	0.001867	0.070595	0.011247	-0.059883	0.006985	0.170045	-0.033774	0.137922	-0.053855	0.117558	-0.07176	0.013426	-0.071987	-0.089204	-0.1497	-0.255934	-0.06816	-0.23024	0.094157	-0.185526	0.11974	-0.132159	0.132755	-0.029463	0.134124	0.031572	0.114231	0.109364	0.084072	0.14996	0.060791	0.1807	0.029726	0.178524
'SDNHM28163D.JPG'	0.174225	0.002146	0.172567	0.029868	0.136672	0.047603	0.113205	0.071616	0.006446	0.079782	-0.107047	0.147391	-0.239768	0.071588	0.139082	0.001076	0.043189	0.004664	-0.081908	0.012047	0.174404	-0.02457	0.138548	-0.045914	0.11552	-0.06889	0.006063	-0.080467	-0.096586	-0.143102	-0.241801	-0.079795	-0.218994	0.107119	-0.184632	0.130374	-0.139962	0.143384	-0.03605	0.135466	0.036585	0.116526	0.115962	0.082319	0.150898	0.054748	0.181522	0.02115	0.183009
'UMNH831D.JPG'	0.171599	-0.003813	0.180996	0.025175	0.143579	0.054467	0.122875	0.070169	0.005323	0.07579	-0.106258	0.132954	-0.252289	0.070424	0.139851	0.001676	0.064555	-0.003922	-0.081487	-0.009208	0.178326	-0.032493	0.144116	-0.05286	0.119379	-0.068099	0.006277	-0.078833	-0.105812	-0.124874	-0.24213	-0.062303	-0.230922	0.095375	-0.188459	0.113642	-0.140732	0.127243	-0.035187	0.124145	0.033974	0.106171	0.128046	0.078507	0.162586	0.056581	0.192093	0.014377	0.189656
'SDNHM28138D.JPG'	0.178615	0.001948	0.175001	0.034322	0.144293	0.053858	0.118537	0.070233	0.008343	0.078922	-0.108339	0.143277	-0.248902	0.061702	0.135211	0.00067	0.058119	0.00287	-0.070096	-0.000527	0.171021	-0.034637	0.142773	-0.052492	0.11864	-0.067442	0.011467	-0.076481	-0.111743	-0.135519	-0.237561	-0.073096	-0.224074	0.095126	-0.189676	0.124304	-0.14273	0.138348	-0.036883	0.13731	0.035666	0.114823	0.12165	0.082307	0.156832	0.059884	0.185055	0.024294	0.180701
'SDNHM28159L.JPG'
'AZM40157D.JPG'	0.170002	-0.002565	0.170006	0.026174	0.138524	0.052531	0.107632	0.072316	-0.003097	0.074899	-0.08422	0.151946	-0.241873	0.074622	0.133233	-0.000296	0.050845	-0.002934	-0.085933	0.002984	0.173619	-0.026545	0.139169	-0.052014	0.109813	-0.072227	0.001704	-0.088429	-0.085081	-0.159585	-0.253528	-0.050153	-0.218519	0.099842	-0.17498	0.120403	-0.123131	0.137892	-0.033481	0.139107	0.025954	0.116603	0.115452	0.093488	0.156469	0.063099	0.18583	0.019368	0.186633
'SDNHM36399D (2).JPG'	0.183922	0.003575	0.174281	0.037276	0.134087	0.059123	0.119672	0.0714	0.010113	0.066794	-0.098795	0.133638	-0.265023	0.044285	0.158195	0.002861	0.05775	-0.004967	-0.038242	-0.002577	0.174319	-0.031764	0.143215	-0.050487	0.124165	-0.068331	0.016304	-0.087318	-0.097697	-0.137332	-0.252799	-0.055459	-0.244781	0.077297	-0.203192	0.109991	-0.142575	0.126367	-0.034693	0.122401	0.032142	0.100668	0.119252	0.085129	0.147529	0.069556	0.189037	0.033537	0.185148
'SDNHM42335D.JPG'	0.170587	-0.008819	0.169974	0.016926	0.139	0.041524	0.122923	0.069772	0.003447	0.085302	-0.092111	0.154503	-0.242654	0.082997	0.129394	-0.004849	0.045463	0.00411	-0.082307	0.012923	0.164522	-0.039722	0.13471	-0.054766	0.112651	-0.079544	-0.003179	-0.077907	-0.093637	-0.142623	-0.244297	-0.061864	-0.218813	0.113128	-0.180779	0.137718	-0.130927	0.150441	-0.024722	0.143311	0.040602	0.116546	0.12518	0.085326	0.154581	0.050293	0.18133	0.00861	0.178478
'BYU120D.JPG'	0.178988773	-0.00015714	0.169376563	0.031975655	0.144159993	0.04892532	0.122041829	0.06954333	0.020828456	0.072557728	-0.104579984	0.146511244	-0.24543649	0.059245059	0.130179321	0.001791195	0.072961206	0.003128818	-0.074864292	-0.000238231	0.173257286	-0.026289285	0.140423964	-0.055100928	0.11831177	-0.066066627	0.020762853	-0.081338517	-0.089672611	-0.155716527	-0.233977568	-0.048043	-0.221382921	0.083767913	-0.202526497	0.120105969	-0.156934095	0.140397036	-0.042230673	0.14304716	0.0291108	0.123877369	0.104493426	0.093676355	0.157224906	0.063954851	0.185947024	0.025070341	0.183469364
'BYU120L.JPG'
'SDNHM21454D.JPG'	0.171868	0.003602	0.172274	0.031057	0.147797	0.049783	0.116732	0.069502	0.006382	0.080801	-0.101076	0.129268	-0.242842	0.069515	0.149459	0.004544	0.051413	-0.00036	-0.100578	0.001651	0.175505	-0.022822	0.147119	-0.046803	0.119729	-0.064185	0.014041	-0.080289	-0.108254	-0.137684	-0.246389	-0.073965	-0.219615	0.09996	-0.181225	0.114888	-0.135332	0.128053	-0.032461	0.125547	0.03741	0.112377	0.118604	0.080469	0.156205	0.05337	0.181328	0.023094	0.183082
'SDNHM28125D.JPG'	0.180929	-0.002938	0.175501	0.031548	0.145735	0.050344	0.1201	0.072364	0.00309	0.075198	-0.096274	0.13194	-0.260423	0.066093	0.126929	-0.001954	0.046075	0.00265	-0.092759	-0.007526	0.176258	-0.030314	0.145194	-0.049842	0.116785	-0.070881	0.00157	-0.079026	-0.084111	-0.127076	-0.253857	-0.073847	-0.232679	0.098792	-0.188148	0.114284	-0.13381	0.125477	-0.027851	0.130469	0.041351	0.116107	0.125805	0.086508	0.158741	0.056428	0.184754	0.020347	0.18268
'SDNHM28157D.JPG'	0.176994	-0.001347	0.170327	0.029588	0.138877	0.053282	0.117736	0.068781	0.007648	0.068949	-0.10328	0.144548	-0.257691	0.059554	0.134325	0.001162	0.075496	0.004373	-0.098588	0.004971	0.167592	-0.029209	0.138812	-0.05062	0.118647	-0.065999	0.012801	-0.067337	-0.090436	-0.150306	-0.248909	-0.064654	-0.230134	0.093139	-0.191137	0.123567	-0.140537	0.141281	-0.03313	0.137453	0.042312	0.117169	0.119525	0.079878	0.148591	0.056778	0.180813	0.018478	0.178346
'SDNHM8050D.JPG'	0.172507	-0.002875	0.166426	0.031632	0.137757	0.044225	0.115282	0.067295	0.014534	0.078823	-0.116674	0.14482	-0.237038	0.076951	0.139084	0.001315	0.069317	0.00599	-0.08459	0.005529	0.167587	-0.031212	0.13489	-0.043876	0.115443	-0.067716	0.019206	-0.077974	-0.112957	-0.144538	-0.238853	-0.072165	-0.219658	0.107952	-0.186174	0.126061	-0.148916	0.141599	-0.036486	0.136359	0.047354	0.110098	0.118216	0.080873	0.15399	0.056922	0.180462	0.021479	0.183505
'AZM37756D.JPG'	0.167238	-0.004112	0.165037	0.025969	0.14944	0.04712	0.116816	0.068059	0.005596	0.07332	-0.098556	0.13485	-0.241806	0.091947	0.136152	-0.001677	0.052293	0.001095	-0.086778	0.005573	0.169322	-0.027725	0.135755	-0.048946	0.11702	-0.075967	0.001388	-0.08881	-0.078017	-0.13624	-0.251998	-0.060117	-0.23493	0.118345	-0.199906	0.128912	-0.14483	0.125955	-0.034814	0.129014	0.029899	0.103165	0.119533	0.07945	0.157997	0.050709	0.180974	0.017511	0.184566
'INHS39641D.JPG'	0.165896	0.000467	0.156739	0.03437	0.135786	0.05072	0.119492	0.065579	0.012346	0.096089	-0.07832	0.139779	-0.239745	0.069853	0.142339	0.005807	0.058157	0.012952	-0.066305	0.013125	0.162897	-0.020633	0.138037	-0.041306	0.115819	-0.062215	0.021065	-0.076468	-0.108267	-0.147988	-0.255017	-0.070958	-0.22362	0.099497	-0.177201	0.116415	-0.1201	0.136738	-0.02055	0.127587	0.040728	0.109043	0.127058	0.077857	0.151047	0.0602	0.175245	0.024041	0.174182
'SDNHM37247D.JPG'	0.180292	0.000456	0.170508	0.032538	0.151571	0.045685	0.11481	0.078867	-0.00158	0.079927	-0.078333	0.121854	-0.257215	0.086607	0.161334	0.002308	0.07109	0.004216	-0.079716	0.002151	0.171688	-0.033858	0.150523	-0.048815	0.118572	-0.067849	0.005728	-0.078715	-0.097022	-0.123054	-0.264295	-0.079736	-0.232392	0.111536	-0.180864	0.107325	-0.117795	0.115966	-0.034581	0.116781	0.011789	0.103721	0.106985	0.076125	0.157774	0.05309	0.182357	0.023979	0.181997
'CAS170508D.JPG'	0.167285996	-0.015896835	0.168915038	0.01496684	0.141507382	0.040120785	0.113826287	0.071425743	0.019242983	0.077216835	-0.098002832	0.162950516	-0.238400748	0.071556886	0.14608629	-0.009775102	0.054722	-0.000983776	-0.06023882	0.014743911	0.168834572	-0.037560719	0.128346534	-0.060074659	0.104563041	-0.073228813	0.00249913	-0.078149269	-0.092594415	-0.145070664	-0.244936855	-0.062552378	-0.213907678	0.110809708	-0.187741554	0.141550919	-0.142710388	0.155956943	-0.027927163	0.15851615	0.041474669	0.135898787	0.113882826	0.090789034	0.151255794	0.054161951	0.180566377	0.010707889	0.180012414
'SDNHM30732D.JPG'	0.182349	0.001138	0.180579	0.027041	0.149853	0.051443	0.124039	0.07111	0.009253	0.079602	-0.130599	0.127803	-0.241972	0.061018	0.14853	0.002921	0.059703	-0.002078	-0.085227	-0.000729	0.179404	-0.023049	0.150063	-0.04898	0.123892	-0.069114	0.009404	-0.079939	-0.116497	-0.132487	-0.233318	-0.057312	-0.223947	0.086429	-0.196131	0.104862	-0.160184	0.12071	-0.050637	0.122444	0.035759	0.111305	0.124597	0.078681	0.160573	0.053681	0.187944	0.017628	0.187197
'SDNHM28134D.JPG'	0.174058	0.002916	0.172978	0.033454	0.139921	0.052079	0.114739	0.071221	0.006347	0.07288	-0.107181	0.14053	-0.244016	0.057676	0.127257	0.006224	0.052381	0.004039	-0.097856	-0.00083	0.174634	-0.027621	0.143664	-0.049384	0.119579	-0.069651	0.012191	-0.074896	-0.096972	-0.148137	-0.252008	-0.059528	-0.215665	0.089282	-0.182802	0.119894	-0.140594	0.138128	-0.034755	0.133956	0.039096	0.11196	0.119057	0.081973	0.155216	0.057951	0.184296	0.023877	0.185253
'SDNHM32571D.JPG'	0.176105	-0.005661	0.171502	0.02934	0.144217	0.050985	0.120542	0.071604	0.002134	0.07378	-0.102938	0.134161	-0.255136	0.075674	0.140578	-0.003058	0.059229	-0.000418	-0.092676	0.001762	0.172991	-0.03706	0.142077	-0.062761	0.120419	-0.076664	0.010221	-0.07865	-0.091856	-0.127592	-0.248273	-0.062173	-0.234039	0.104418	-0.192989	0.120647	-0.140235	0.129966	-0.042419	0.132256	0.025572	0.116245	0.119008	0.078167	0.152487	0.05481	0.182553	0.01879	0.182321
'SDNHM36406D.JPG'	0.184957	0.007993	0.177287	0.038421	0.132783	0.057216	0.115605	0.074106	0.008879	0.087341	-0.103324	0.132761	-0.250738	0.053096	0.142988	0.006546	0.058637	0.00174	-0.044425	-0.000412	0.181644	-0.019046	0.136369	-0.059271	0.118462	-0.07549	0.010699	-0.086325	-0.098228	-0.147939	-0.245444	-0.056464	-0.23638	0.084784	-0.198808	0.111923	-0.144446	0.128893	-0.040969	0.129294	0.023543	0.102952	0.11321	0.079858	0.148517	0.064257	0.188787	0.031781	0.192141
'SDNHM9613D.JPG'	0.174718	0.002206	0.168942	0.0315	0.14148	0.050879	0.111957	0.066455	0.00606	0.075439	-0.097589	0.137242	-0.24419	0.078897	0.137395	0.002528	0.056931	0.003365	-0.083558	0.007721	0.166808	-0.030485	0.143545	-0.043758	0.117253	-0.060796	0.009191	-0.072576	-0.110618	-0.143161	-0.244643	-0.077154	-0.219159	0.111984	-0.178378	0.128698	-0.132646	0.13677	-0.027788	0.12924	0.043878	0.107385	0.115859	0.081437	0.151109	0.055136	0.180369	0.022186	0.182166
'SDNHM36108D.JPG'	0.185112	-0.00553	0.168595	0.031658	0.14654	0.043195	0.125958	0.066938	0.005618	0.08797	-0.116977	0.127297	-0.253267	0.074278	0.139096	0.000763	0.058518	0.008249	-0.068996	0.022014	0.177738	-0.04292	0.144758	-0.063309	0.119303	-0.074034	0.00964	-0.072854	-0.108641	-0.105122	-0.23667	-0.081837	-0.235509	0.099818	-0.200382	0.119512	-0.152092	0.126249	-0.05314	0.12204	0.018388	0.098773	0.12456	0.06603	0.158423	0.050478	0.189643	0.02193	0.194378
'CAS64584D.JPG'	0.177677	-0.004217	0.170703	0.024503	0.150221	0.04429	0.12257	0.065842	0.013916	0.080804	-0.098685	0.136984	-0.233941	0.067576	0.140611	-0.006966	0.077568	0.000105	-0.087912	0.00835	0.177718	-0.036378	0.154507	-0.047934	0.120698	-0.067258	0.009921	-0.074745	-0.108036	-0.129235	-0.248107	-0.056271	-0.221168	0.101298	-0.19033	0.117411	-0.144577	0.131328	-0.040552	0.130411	0.024598	0.110446	0.11189	0.078085	0.157027	0.0513	0.189392	0.018729	0.189405
'SDNHM23124D.JPG'	0.182593	-0.004158	0.179154	0.018903	0.143153	0.042316	0.121297	0.0628	0.01486	0.083016	-0.105627	0.132468	-0.24157	0.074485	0.139396	-0.001428	0.078258	0.001793	-0.072915	0.006518	0.178153	-0.035598	0.141102	-0.049886	0.115066	-0.070047	0.009743	-0.082876	-0.12207	-0.131923	-0.247446	-0.038638	-0.222331	0.103565	-0.187603	0.121003	-0.141452	0.129562	-0.037068	0.122336	0.035813	0.104169	0.118562	0.077032	0.160347	0.051823	0.189348	0.011368	0.188067
'SDNHM28126D.JPG'	0.174704	0.000106	0.173745	0.033179	0.141312	0.054292	0.118064	0.069793	0.00667	0.078737	-0.105029	0.140926	-0.243658	0.07499	0.117105	0.005028	0.064271	0.008103	-0.091581	0.00778	0.17462	-0.027712	0.143716	-0.046382	0.117591	-0.064026	0.006424	-0.070898	-0.114811	-0.144107	-0.227636	-0.081137	-0.222677	0.107443	-0.185486	0.124268	-0.138941	0.13732	-0.03674	0.130428	0.038614	0.113327	0.12163	0.079232	0.152879	0.054847	0.184176	0.021286	0.185385
'SDNHM40107D.JPG'	0.175228	0.004256	0.174236	0.029736	0.135015	0.052448	0.112334	0.072126	0.006514	0.078094	-0.082697	0.142008	-0.239482	0.074325	0.134647	0.004714	0.064179	-0.000605	-0.11437	0.002174	0.170098	-0.029954	0.135335	-0.042079	0.108824	-0.060273	0.010443	-0.07355	-0.110328	-0.137364	-0.24491	-0.078659	-0.21513	0.106582	-0.170628	0.131551	-0.11922	0.140853	-0.020324	0.133397	0.038383	0.112526	0.11735	0.081495	0.1553	0.06051	0.187626	0.020454	0.184358
'UMNH2859D.JPG'	0.168795	-0.00384	0.1709	0.02846	0.142359	0.050451	0.117201	0.073859	0.007322	0.076554	-0.093338	0.139437	-0.245143	0.076368	0.151396	0.00058	0.074194	0.000715	-0.089204	0.007304	0.166315	-0.029146	0.142745	-0.050184	0.112462	-0.067504	0.008675	-0.084504	-0.096556	-0.141729	-0.248886	-0.071873	-0.223223	0.104855	-0.179285	0.125985	-0.128821	0.135843	-0.027715	0.132948	0.036032	0.121527	0.121049	0.090924	0.1541	0.058795	0.180664	0.018541	0.175728
'CAS64581D.JPG'	0.181427	-0.009958	0.17804	0.025558	0.149978	0.041612	0.125736	0.064157	0.013853	0.071885	-0.105333	0.139494	-0.240227	0.066394	0.140032	-0.003505	0.073628	-0.006522	-0.082694	0.001576	0.177195	-0.030904	0.145267	-0.048601	0.122143	-0.066849	0.006676	-0.074028	-0.110281	-0.131364	-0.241492	-0.052966	-0.208815	0.097296	-0.193071	0.127716	-0.150753	0.132969	-0.042689	0.130025	0.028485	0.11311	0.116548	0.076935	0.161284	0.052788	0.190329	0.015165	0.185327
'SDNHM4356D.JPG'	0.171864	-0.000383	0.167988	0.034253	0.138178	0.045843	0.107803	0.055995	0.015411	0.074156	-0.107557	0.140845	-0.239208	0.081645	0.140872	-0.000536	0.070409	0.00554	-0.088315	0.006943	0.169167	-0.029726	0.140635	-0.04675	0.119794	-0.066674	0.01372	-0.081117	-0.115606	-0.148811	-0.236404	-0.068597	-0.21953	0.107791	-0.185889	0.12913	-0.14156	0.139948	-0.04259	0.130764	0.029418	0.109975	0.114246	0.083305	0.14886	0.058618	0.181152	0.025505	0.183827
'ASM22117D.JPG'	0.176502	-0.01355	0.175726	0.009498	0.153474	0.033055	0.131418	0.053249	0.013685	0.066429	-0.094691	0.132957	-0.250499	0.082802	0.144941	-0.0135	0.068172	-0.011688	-0.052382	-0.00492	0.173754	-0.038159	0.142885	-0.056846	0.112126	-0.074568	-0.000566	-0.079026	-0.110847	-0.111777	-0.253365	-0.039868	-0.233539	0.10709	-0.193229	0.125086	-0.137783	0.132692	-0.028464	0.121601	0.040857	0.10272	0.137305	0.07317	0.169845	0.041606	0.187705	0.004411	0.182801
'SDNHM28461D.JPG'	0.164302	-0.009815	0.163353	0.02313	0.140274	0.039815	0.116417	0.058719	0.027267	0.069561	-0.093857	0.162806	-0.255662	0.076557	0.138072	-0.006626	0.069206	-0.005327	-0.064985	-0.001982	0.16192	-0.037811	0.137725	-0.05051	0.10683	-0.066897	0.014226	-0.077856	-0.100422	-0.14902	-0.246729	-0.04659	-0.224518	0.104954	-0.182831	0.133781	-0.133522	0.156834	-0.018084	0.148848	0.050507	0.118471	0.114483	0.079	0.149623	0.05131	0.174549	0.015038	0.171972
'CAS19623L.JPG'
'SDNHM26757D.JPG'	0.173503	-0.010253	0.17728	0.022905	0.147211	0.039605	0.122172	0.062168	0.019116	0.069691	-0.114009	0.140577	-0.237608	0.075995	0.138798	-0.009387	0.081723	-0.006812	-0.092042	0.004389	0.173669	-0.039987	0.140822	-0.05257	0.114794	-0.076568	0.008098	-0.087337	-0.114864	-0.130892	-0.241485	-0.045636	-0.22008	0.104513	-0.189209	0.124671	-0.148886	0.138702	-0.036993	0.133586	0.043865	0.113513	0.121185	0.085096	0.162038	0.054135	0.187937	0.015953	0.181455
'SDNHM32575D.JPG'	0.176184	-0.004751	0.174638	0.028419	0.145227	0.047986	0.12099	0.067393	0.006885	0.076686	-0.10681	0.133128	-0.246058	0.068029	0.136974	-0.000928	0.043411	0.002025	-0.073004	0.00724	0.17844	-0.03123	0.146262	-0.050406	0.120282	-0.069773	0.00972	-0.079215	-0.109583	-0.135565	-0.251596	-0.058024	-0.227234	0.095428	-0.189822	0.114667	-0.141899	0.128553	-0.042031	0.127824	0.028134	0.109196	0.123378	0.075817	0.157614	0.052492	0.185555	0.018378	0.185545
'SDNHM20489D.JPG'	0.176539	0.003978	0.17323	0.031397	0.142169	0.047452	0.116195	0.07069	0.004208	0.082509	-0.098667	0.141402	-0.254451	0.065117	0.121597	0.004938	0.050936	0.009413	-0.090124	0.003231	0.170487	-0.029747	0.141017	-0.051561	0.116615	-0.065248	0.009141	-0.068503	-0.091898	-0.144591	-0.248806	-0.0686	-0.22385	0.094225	-0.183288	0.120243	-0.134098	0.137859	-0.032202	0.133088	0.036557	0.114241	0.119962	0.079606	0.157038	0.052349	0.181714	0.021781	0.182335
'AZM27852D.JPG'	0.165693	-0.007399	0.1638	0.024744	0.137422	0.048238	0.11635	0.065825	0.021691	0.077019	-0.090389	0.155423	-0.255081	0.075404	0.137142	-0.00544	0.075446	-0.004459	-0.049994	0.004889	0.165919	-0.031203	0.144114	-0.052387	0.116602	-0.069072	0.011043	-0.082915	-0.081495	-0.145475	-0.255072	-0.065537	-0.236461	0.105888	-0.193104	0.129296	-0.135837	0.145555	-0.028055	0.139851	0.0356	0.109267	0.115896	0.074592	0.147368	0.053658	0.174592	0.015733	0.174734
'SDNHM28122D.JPG'	0.170009	0.001018	0.166681	0.027242	0.145274	0.047885	0.125292	0.069507	0.024367	0.074899	-0.121924	0.138263	-0.254796	0.064451	0.143183	0.002936	0.058246	-0.001413	-0.088631	0.010304	0.171491	-0.029525	0.138889	-0.049685	0.121504	-0.06767	0.012759	-0.078171	-0.101386	-0.134694	-0.235343	-0.066566	-0.236896	0.094047	-0.204517	0.11768	-0.15906	0.134097	-0.032192	0.135505	0.053301	0.112836	0.127692	0.080013	0.154973	0.053165	0.175362	0.019326	0.178387
'SDNHM210D.JPG'	0.176393	-0.006583	0.171963	0.024389	0.141337	0.046389	0.127182	0.071403	0.014573	0.077808	-0.115822	0.130961	-0.244498	0.075948	0.141086	-0.003874	0.078601	0.005883	-0.088234	0.006729	0.168318	-0.03426	0.13609	-0.050138	0.117431	-0.070825	0.009861	-0.079314	-0.11108	-0.131762	-0.240492	-0.063794	-0.232126	0.101814	-0.198444	0.115067	-0.151453	0.124277	-0.04654	0.130505	0.035012	0.116942	0.131339	0.0855	0.159572	0.05966	0.184261	0.014875	0.180488
'SDNHM38233D.JPG'	0.159166	-0.006228	0.163809	0.023639	0.142068	0.039412	0.118115	0.060319	0.019312	0.062773	-0.09436	0.159899	-0.246171	0.088105	0.123038	-0.005737	0.069795	-0.005307	-0.073177	0.006583	0.163275	-0.031564	0.141297	-0.05645	0.120242	-0.073872	0.016561	-0.087216	-0.100284	-0.157124	-0.247707	-0.051823	-0.22557	0.117226	-0.186064	0.13823	-0.135138	0.15499	-0.018652	0.1433	0.046738	0.108606	0.113758	0.069882	0.150172	0.045584	0.173723	0.016603	0.173213
'SDNHM28135D.JPG'	0.170941	-0.004398	0.168595	0.030819	0.143281	0.042367	0.119043	0.073287	0.006745	0.080439	-0.112633	0.151287	-0.24735	0.069272	0.121949	0.001769	0.060785	0.005716	-0.080187	0.010953	0.1699	-0.031364	0.142271	-0.048777	0.109213	-0.062315	0.00407	-0.063657	-0.092943	-0.152177	-0.237549	-0.076424	-0.220836	0.100132	-0.186143	0.124927	-0.144156	0.143614	-0.040942	0.144413	0.035435	0.119364	0.122714	0.084692	0.15915	0.053252	0.179752	0.02041	0.17844
'SDNHM28130D.JPG'	0.181171	0.001988	0.175251	0.030341	0.136865	0.046806	0.120365	0.072319	0.008846	0.075334	-0.114621	0.124921	-0.239984	0.064945	0.150984	0.005193	0.057058	0.005481	-0.105132	0.004616	0.179282	-0.024728	0.144539	-0.053155	0.118415	-0.066762	0.014743	-0.06686	-0.100905	-0.133304	-0.249169	-0.064568	-0.220195	0.096316	-0.190546	0.116718	-0.148092	0.122705	-0.038752	0.122715	0.040293	0.104397	0.120071	0.074435	0.154189	0.056962	0.186809	0.021692	0.188378
'SDNHM28141D.JPG'	0.168482	0.003318	0.163019	0.035258	0.140601	0.047336	0.115411	0.071196	0.0032	0.077561	-0.100332	0.151473	-0.24282	0.071718	0.134608	0.001807	0.047896	0.006362	-0.088915	0.00863	0.168557	-0.028059	0.143833	-0.042949	0.119953	-0.068614	0.006643	-0.071556	-0.10677	-0.156855	-0.234684	-0.080317	-0.215081	0.105884	-0.180406	0.134827	-0.133816	0.146841	-0.033949	0.139945	0.034514	0.114983	0.116802	0.080195	0.151265	0.055582	0.178741	0.027045	0.179534
'SDNHM42333D.JPG'	0.173688	-0.007888	0.172843	0.018519	0.132755	0.050562	0.116658	0.066797	0.005939	0.073823	-0.076294	0.152062	-0.248155	0.086066	0.127641	-0.000186	0.063732	0.002523	-0.089525	0.011986	0.166343	-0.031151	0.13096	-0.057068	0.104984	-0.064933	-0.003049	-0.067587	-0.095061	-0.153025	-0.252362	-0.051021	-0.222886	0.11562	-0.175682	0.130201	-0.117815	0.143326	-0.016385	0.137276	0.044138	0.114062	0.118887	0.081428	0.148953	0.057722	0.183535	0.007513	0.180324
'ASM03695D.JPG'	0.176728	-0.015278	0.170438	0.018382	0.144623	0.040976	0.126521	0.060911	0.018509	0.071791	-0.088015	0.146195	-0.250102	0.078641	0.143491	-0.014146	0.067094	-0.009547	-0.057912	0.004964	0.164615	-0.049569	0.137381	-0.065039	0.114257	-0.077685	0.008741	-0.076171	-0.10405	-0.128208	-0.257783	-0.03164	-0.226371	0.102625	-0.185998	0.131285	-0.131115	0.145688	-0.023226	0.133579	0.043783	0.113766	0.125866	0.072126	0.15466	0.046339	0.181109	0.008978	0.177582
'CAS40063D.JPG'	0.170323777	-0.007753555	0.165638272	0.028271731	0.136551349	0.044242906	0.116027458	0.067900907	0.019564519	0.090164229	-0.07890652	0.155805505	-0.229570219	0.080276702	0.137894563	-0.002908897	0.053096487	-0.003016092	-0.08017205	0.008020907	0.160448211	-0.025141861	0.132761953	-0.048155591	0.114591016	-0.067406949	0.012287285	-0.081732206	-0.093484291	-0.159714086	-0.248178475	-0.059807894	-0.220644007	0.115678188	-0.190833835	0.128722246	-0.131580183	0.148719536	-0.019943674	0.137337013	0.049387845	0.118407017	0.114782984	0.082797102	0.152108385	0.051449787	0.177675793	0.016344243	0.176715827
'SDNHM30734D.JPG'	0.177169	0.000652	0.176728	0.026078	0.142438	0.050723	0.119043	0.06681	0.008348	0.080084	-0.119962	0.125653	-0.239802	0.064534	0.12782	0.003552	0.04944	0.003246	-0.107819	0.002079	0.179694	-0.024691	0.147544	-0.042863	0.124055	-0.066512	0.007855	-0.075126	-0.106771	-0.126171	-0.242786	-0.065207	-0.223164	0.092714	-0.192713	0.108815	-0.152846	0.122196	-0.039939	0.123524	0.04385	0.111719	0.125937	0.082069	0.157642	0.054438	0.184807	0.01572	0.189032
'SDNHM42331D.JPG'	0.170467	-0.009157	0.169759	0.019661	0.139225	0.035638	0.117535	0.06438	-0.004346	0.077474	-0.088257	0.158704	-0.235144	0.084466	0.133557	-0.005118	0.052891	0.002277	-0.087702	0.012761	0.166741	-0.038755	0.135613	-0.047672	0.109211	-0.071403	0.000856	-0.072076	-0.10161	-0.149622	-0.241764	-0.064219	-0.213855	0.118413	-0.175488	0.140659	-0.126062	0.15289	-0.026359	0.152933	0.033261	0.120742	0.117781	0.081732	0.155047	0.049419	0.181967	0.01244	0.178662
'SDNHM30733D.JPG'	0.182612	-0.000129	0.17662	0.032932	0.14856	0.052486	0.123012	0.07354	0.01327	0.071603	-0.119963	0.12981	-0.243387	0.060865	0.125539	0.004894	0.054375	0.010918	-0.092945	0.011473	0.176597	-0.031184	0.146028	-0.047218	0.120959	-0.069747	0.005227	-0.064226	-0.11504	-0.128858	-0.236031	-0.071884	-0.228788	0.092808	-0.197602	0.112471	-0.154421	0.126315	-0.038597	0.122673	0.043827	0.106366	0.125426	0.079221	0.161619	0.055967	0.189228	0.021546	0.189415
'SDNHM58242D.JPG'	0.169574	-0.006673	0.162431	0.020543	0.135608	0.04058	0.119441	0.06188	0.012428	0.080974	-0.082387	0.146168	-0.244	0.081139	0.140959	-0.004658	0.054206	0.007966	-0.087179	0.011874	0.167441	-0.029719	0.136434	-0.040669	0.108459	-0.065892	-0.003287	-0.057069	-0.093388	-0.154001	-0.261027	-0.048094	-0.217584	0.109052	-0.175271	0.130593	-0.122598	0.144176	-0.017105	0.131649	0.04294	0.103684	0.117164	0.070931	0.148838	0.051867	0.181862	0.01434	0.18232
'AZM27854D.JPG'	0.173321	-0.005443	0.171922	0.018726	0.134377	0.05669	0.110533	0.07306	0.012265	0.078915	-0.090864	0.147741	-0.251154	0.07211	0.145958	-0.006765	0.06059	0.005202	-0.045962	0.011196	0.173384	-0.026856	0.136907	-0.056232	0.109283	-0.073495	0.012804	-0.069079	-0.100184	-0.147684	-0.235883	-0.064801	-0.229735	0.10261	-0.190868	0.133625	-0.136526	0.147293	-0.028779	0.138319	0.031457	0.118375	0.110238	0.08277	0.146068	0.06009	0.177182	0.009802	0.180498
'UMNH2875D.JPG'	0.174653	-0.003946	0.173381	0.0257	0.145233	0.053273	0.121865	0.069036	0.016292	0.077841	-0.106813	0.134492	-0.252316	0.070392	0.141047	0.0007	0.076551	0.006445	-0.071689	0.006045	0.173944	-0.035955	0.144728	-0.051067	0.114738	-0.065787	0.012723	-0.059391	-0.109254	-0.129332	-0.241199	-0.069465	-0.232458	0.097268	-0.193236	0.122292	-0.143	0.128486	-0.032161	0.123955	0.037145	0.105399	0.125074	0.080969	0.156336	0.055788	0.184341	0.014868	0.182708
'SDNHM30729D.JPG'	0.176682	-0.000926	0.177182	0.027983	0.145355	0.045167	0.120706	0.07141	0.008673	0.08369	-0.125417	0.13295	-0.244575	0.06895	0.143999	0.002741	0.069369	0.008278	-0.087676	0.011727	0.176127	-0.02934	0.143808	-0.047045	0.116509	-0.065313	0.000857	-0.068763	-0.095803	-0.131819	-0.237409	-0.069975	-0.223736	0.095346	-0.194435	0.116296	-0.156192	0.130225	-0.049714	0.126718	0.033377	0.113403	0.119841	0.076824	0.158297	0.050698	0.186012	0.018502	0.185978
'INHS84860D.JPG'	0.171788	-0.00449	0.167215	0.026616	0.139358	0.047253	0.113583	0.06606	0.008203	0.081142	-0.096877	0.15261	-0.240848	0.086411	0.14437	-0.001501	0.076113	-0.00093	-0.064468	-0.00722	0.166593	-0.032161	0.136191	-0.05017	0.116974	-0.067733	0.007791	-0.089565	-0.08464	-0.144307	-0.234815	-0.080608	-0.23182	0.120969	-0.193327	0.137349	-0.137819	0.145401	-0.03458	0.143629	0.030063	0.119767	0.116874	0.079084	0.153149	0.055482	0.178154	0.017717	0.175327
'SDNHM2600D.JPG'	0.1637418	-0.0076015	0.1431971	0.0300986	0.1359231	0.0458684	0.1161072	0.0634844	0.0305655	0.0813381	-0.1059751	0.155729	-0.2344633	0.0823068	0.1329518	-0.0031208	0.061864	0.0002385	-0.0920435	0.0056853	0.1526378	-0.0322194	0.1289143	-0.0508432	0.109144	-0.063548	0.0135749	-0.0843574	-0.0860251	-0.153465	-0.242927	-0.0632794	-0.2211773	0.1176759	-0.1977009	0.1373041	-0.1537314	0.1480703	-0.0201309	0.1478468	0.0592856	0.1160207	0.1207114	0.08603	0.1492316	0.0651858	0.1723113	0.0263603	0.1741272
'SDNHM21133D.JPG'	0.169031	-0.012953	0.171529	0.016005	0.148269	0.033676	0.121906	0.058081	0.024252	0.069835	-0.092627	0.146681	-0.256215	0.078444	0.136778	-0.006279	0.069764	-0.005515	-0.065848	0.012321	0.160895	-0.039814	0.135894	-0.052532	0.111808	-0.072739	0.007844	-0.071662	-0.10481	-0.128901	-0.240385	-0.043393	-0.233969	0.111608	-0.197984	0.128196	-0.144858	0.142308	-0.024636	0.134953	0.046039	0.114382	0.121448	0.080188	0.163593	0.043862	0.184748	0.008642	0.177523
'SDNHM32749D.JPG'	0.175795	-0.000838	0.170716	0.031013	0.139589	0.050882	0.121626	0.067697	0.01949	0.083322	-0.099344	0.145644	-0.240775	0.06087	0.14255	0.001922	0.05845	0.007599	-0.088345	0.00898	0.174016	-0.033596	0.139121	-0.050886	0.118428	-0.064406	0.012668	-0.071242	-0.109821	-0.138143	-0.252886	-0.071922	-0.222479	0.094339	-0.182323	0.122174	-0.135022	0.140149	-0.023324	0.133144	0.043088	0.103105	0.123097	0.070818	0.152847	0.054257	0.182649	0.020298	0.184741
'SDNHM9615D.JPG'	0.180176	-0.000242	0.175703	0.031984	0.144757	0.048092	0.123381	0.074466	0.002357	0.081804	-0.111021	0.110231	-0.254905	0.076204	0.143779	-0.000126	0.06476	0.004075	-0.078284	-0.002106	0.178427	-0.028459	0.147377	-0.04881	0.121938	-0.068581	0.004142	-0.076072	-0.102733	-0.123842	-0.255214	-0.057256	-0.230695	0.098906	-0.191561	0.107702	-0.146047	0.108187	-0.038149	0.112995	0.042553	0.105453	0.123241	0.080755	0.157487	0.054301	0.184172	0.022012	0.185691
'SDNHM36229D.JPG'	0.173904	0.001181	0.169702	0.025874	0.138133	0.044963	0.11245	0.066805	0.008652	0.077842	-0.091844	0.143264	-0.236612	0.081261	0.13915	0.002275	0.050957	0.004567	-0.084652	0.005606	0.16954	-0.027655	0.143441	-0.046325	0.11486	-0.063285	0.007952	-0.069203	-0.111678	-0.155401	-0.24436	-0.07715	-0.215439	0.114687	-0.177511	0.135333	-0.127495	0.140231	-0.032077	0.135868	0.03281	0.11979	0.118277	0.086369	0.148173	0.050833	0.17649	0.01628	0.175882
'SDNHM34243D.JPG'	0.167857	-0.009246	0.170865	0.022434	0.144309	0.039643	0.123061	0.063356	0.0149	0.077953	-0.106662	0.145965	-0.226303	0.077355	0.135211	-0.005606	0.060179	0.000722	-0.076465	0.020002	0.170057	-0.039475	0.136024	-0.057538	0.117363	-0.074272	0.002242	-0.07212	-0.124838	-0.140339	-0.236135	-0.058663	-0.215759	0.114638	-0.185085	0.13319	-0.142382	0.144186	-0.030778	0.13788	0.045636	0.117034	0.123293	0.082873	0.161954	0.054273	0.185652	0.015651	0.182684
'SDNHM49729D.JPG'	0.170617	-0.008229	0.168335	0.016125	0.137745	0.038141	0.118063	0.06128	0.017909	0.075503	-0.107869	0.156577	-0.243451	0.077686	0.142673	-0.003097	0.068489	0.004464	-0.030251	0.010269	0.171435	-0.037053	0.133871	-0.05441	0.105278	-0.074636	0.005272	-0.072856	-0.095431	-0.143218	-0.248511	-0.061299	-0.215239	0.113302	-0.190424	0.148964	-0.145357	0.152554	-0.030481	0.148735	0.03536	0.112466	0.115253	0.074924	0.150846	0.04898	0.18084	0.009655	0.183131
'CAS192640D.JPG'	0.167531386	-0.012576067	0.163849512	0.016335044	0.142031396	0.042651243	0.122483044	0.061651333	0.015445368	0.069240872	-0.098107308	0.155080409	-0.250034255	0.078912142	0.135569988	-0.009302724	0.067395589	-0.000431875	-0.096195557	0.00864379	0.163910114	-0.036436893	0.139522119	-0.053634013	0.112800888	-0.077336321	0.007629848	-0.078637337	-0.088772715	-0.13900679	-0.248470348	-0.049688655	-0.223552919	0.10800425	-0.192155845	0.132070649	-0.14407674	0.146079925	-0.030862461	0.139944076	0.044286519	0.111932692	0.125811501	0.077800378	0.157094812	0.055967807	0.182666198	0.013022247	0.181935955
'SDNHM32775D.JPG'	0.175186	-0.011293	0.168263	0.017079	0.139675	0.04367	0.122564	0.066244	0.019248	0.085208	-0.101107	0.138291	-0.251158	0.082386	0.145836	-0.005444	0.068148	0.001135	-0.074784	0.010327	0.170385	-0.04253	0.133922	-0.057176	0.114275	-0.074167	0.011208	-0.075894	-0.090428	-0.13489	-0.256212	-0.046184	-0.224083	0.112879	-0.188243	0.134281	-0.13916	0.135846	-0.029495	0.134224	0.038607	0.108289	0.111928	0.068645	0.152648	0.050604	0.186368	0.008238	0.178292
'SDNHM967D.JPG'	0.180725	0.000809	0.175279	0.036602	0.142209	0.051892	0.115898	0.070237	0.002385	0.076223	-0.087619	0.129829	-0.242672	0.068306	0.137742	0.004216	0.054813	0.007385	-0.097647	0.006384	0.173265	-0.030758	0.139965	-0.048684	0.11288	-0.066132	0.006009	-0.071095	-0.122505	-0.135597	-0.244801	-0.070134	-0.217791	0.096499	-0.17535	0.114877	-0.123607	0.126191	-0.032923	0.126793	0.02883	0.113098	0.120888	0.086973	0.154812	0.060298	0.18961	0.025452	0.191008
'SDNHM30731D.JPG'	0.185613	-0.003939	0.173563	0.028806	0.14585	0.053061	0.119671	0.071957	0.007233	0.081191	-0.133037	0.13488	-0.234043	0.06779	0.146309	0.000589	0.067265	0.007673	-0.058971	0.013824	0.178026	-0.030022	0.14827	-0.048459	0.118022	-0.065434	0.004198	-0.064565	-0.107	-0.137257	-0.235871	-0.065814	-0.216713	0.095315	-0.192001	0.114837	-0.159485	0.128669	-0.05813	0.131093	0.023999	0.108439	0.11708	0.076752	0.154931	0.057367	0.185811	0.017218	0.186999
'SDNHM4383D.JPG'	0.153275	0.003629	0.1588	0.033417	0.133684	0.056101	0.115198	0.076191	0.009581	0.078987	-0.098102	0.149148	-0.225935	0.073356	0.125929	0.004231	0.060665	0.005579	-0.039186	0.006183	0.158543	-0.016645	0.134281	-0.045213	0.114431	-0.066027	0.010207	-0.07087	-0.140569	-0.174466	-0.217999	-0.075109	-0.210286	0.10605	-0.172858	0.124029	-0.131759	0.140231	-0.034546	0.143802	0.032773	0.130057	0.119194	0.100034	0.158427	0.076142	0.187685	0.028421	0.181303
'CAS49232D.JPG'	0.162284	0.0050652	0.1611516	0.0385892	0.1320467	0.0544638	0.1168165	0.0725643	0.0075442	0.0668119	-0.1085565	0.1490943	-0.2431799	0.0572614	0.1362702	0.0054817	0.0466623	0.0070025	-0.0833119	-0.0012903	0.1627643	-0.0232945	0.1351277	-0.0397488	0.1155694	-0.058229	0.0116223	-0.0757342	-0.0880573	-0.16143	-0.2354973	-0.0694736	-0.2229636	0.0937391	-0.1962496	0.1191108	-0.1527975	0.1410406	-0.0338625	0.1414756	0.0463571	0.1209953	0.121133	0.088088	0.1501368	0.0685526	0.1797451	0.0345687	0.1825091
'UMNH3342D.JPG'	0.167392	-0.001545	0.172941	0.026291	0.136077	0.059291	0.108985	0.073951	-0.000439	0.083565	-0.102976	0.159426	-0.224476	0.074004	0.135422	0.000672	0.058672	0.009179	-0.095431	0.004123	0.170775	-0.029736	0.130626	-0.057957	0.101689	-0.069687	-0.001728	-0.071358	-0.095077	-0.160963	-0.235345	-0.076412	-0.205951	0.107251	-0.178327	0.138562	-0.136232	0.153964	-0.035674	0.147787	0.035344	0.129269	0.116533	0.090591	0.156908	0.070369	0.184148	0.019555	0.181343
'UMNH2361D.JPG'	0.172021	-0.001692	0.158401	0.03055	0.140504	0.047519	0.113689	0.067509	0.013516	0.085656	-0.086097	0.148047	-0.244801	0.079118	0.142846	0.001102	0.063211	0.010532	-0.092395	0.007368	0.168097	-0.032334	0.13766	-0.054222	0.10807	-0.060815	0.007369	-0.069186	-0.093448	-0.144934	-0.247641	-0.091612	-0.231043	0.116936	-0.189311	0.132418	-0.12906	0.143502	-0.018432	0.136247	0.042943	0.113818	0.116766	0.078679	0.149366	0.055298	0.179105	0.025668	0.180854
'ASM03696D.JPG'	0.173534	-0.015759	0.174404	0.010992	0.140379	0.042076	0.121079	0.056729	0.015437	0.06173	-0.085789	0.139362	-0.248034	0.091025	0.134141	-0.015068	0.083246	-0.013204	-0.090386	0.000077	0.174822	-0.039752	0.143502	-0.062026	0.108939	-0.078032	0.003416	-0.079858	-0.093392	-0.129247	-0.259452	-0.035003	-0.226261	0.114388	-0.183046	0.129001	-0.128164	0.139403	-0.023524	0.130161	0.045383	0.110171	0.125683	0.074128	0.155031	0.046402	0.182895	0.002756	0.182883
'SDNHM10548D.JPG'	0.176157	-0.011219	0.174915	0.017438	0.147058	0.035572	0.120987	0.061369	0.025272	0.080347	-0.116026	0.156543	-0.233313	0.075174	0.144645	-0.010875	0.062162	-0.001167	-0.084045	0.015544	0.171825	-0.033835	0.137775	-0.060042	0.108282	-0.06999	0.014164	-0.082553	-0.114639	-0.136917	-0.238262	-0.051726	-0.213205	0.11047	-0.187962	0.139194	-0.148976	0.150202	-0.0374	0.137455	0.043193	0.111402	0.11396	0.073347	0.156627	0.044003	0.183761	0.010041	0.182087
'SDNHM28160D.JPG'	0.175516	0.002762	0.168915	0.038581	0.144876	0.05481	0.111731	0.07605	0.002868	0.0745	-0.101521	0.146407	-0.231493	0.071848	0.143236	0.004242	0.054835	0.000165	-0.083648	-0.003755	0.169417	-0.025742	0.140246	-0.058741	0.113414	-0.06744	0.006441	-0.077822	-0.104995	-0.152302	-0.242578	-0.078595	-0.212858	0.107299	-0.17748	0.127159	-0.133614	0.14225	-0.036797	0.138643	0.031234	0.121727	0.115465	0.096557	0.152913	0.063224	0.179881	0.028166	0.18237
'SDNHM3552D.JPG'	0.165343	0.002149	0.156466	0.044664	0.131969	0.058849	0.118731	0.072504	0.006222	0.076855	-0.07962	0.143169	-0.24404	0.079099	0.127616	0.001057	0.071279	0.00117	-0.097374	0.005064	0.15261	-0.040909	0.134009	-0.051611	0.112051	-0.065576	0.001172	-0.076838	-0.096188	-0.151311	-0.255478	-0.073942	-0.214717	0.107107	-0.167829	0.125891	-0.115675	0.141665	-0.028149	0.133716	0.032916	0.113171	0.123673	0.089025	0.146828	0.073905	0.185386	0.034755	0.189051
'SDNHM28136D.JPG'	0.180821	-0.002108	0.176579	0.030558	0.144567	0.05358	0.122415	0.074544	0.004746	0.084439	-0.118113	0.135226	-0.237894	0.072903	0.126762	0.00026	0.063887	0.003203	-0.08838	0.006189	0.177167	-0.031074	0.145547	-0.05581	0.119245	-0.074119	0.000816	-0.069415	-0.095879	-0.128877	-0.235594	-0.083365	-0.221821	0.106268	-0.190686	0.121154	-0.149605	0.131258	-0.0463	0.132475	0.033356	0.114297	0.121981	0.077356	0.156732	0.055306	0.184519	0.018399	0.185401
'CAS58142D.JPG'	0.174193	-0.005428	0.164647	0.024262	0.13575	0.04349	0.112643	0.065693	0.022456	0.070824	-0.099126	0.16158	-0.222942	0.082505	0.141555	-0.005343	0.057058	-0.009499	-0.07951	-0.000656	0.166622	-0.025301	0.139716	-0.054446	0.115641	-0.073293	0.023619	-0.089607	-0.100561	-0.155082	-0.240214	-0.059782	-0.217331	0.120618	-0.188612	0.138566	-0.145465	0.156412	-0.031638	0.148239	0.038495	0.125078	0.107797	0.086144	0.145331	0.056606	0.178686	0.016105	0.17996
'SDNHM9614D.JPG'	0.184634	-0.001035	0.174732	0.032754	0.140347	0.052757	0.119661	0.070358	0.003398	0.081235	-0.117519	0.133438	-0.241883	0.075777	0.145887	0.00324	0.061535	0.006382	-0.03286	0.006562	0.174953	-0.032443	0.137769	-0.052677	0.115717	-0.066018	0.001459	-0.069359	-0.107795	-0.13605	-0.246274	-0.069071	-0.220989	0.105407	-0.187503	0.123867	-0.14827	0.131679	-0.045497	0.123808	0.03405	0.103318	0.120987	0.081034	0.155198	0.061461	0.186136	0.021584	0.183366
'SDNHM29635D.JPG'	0.172579	-0.011909	0.173928	0.014065	0.144594	0.043942	0.12199	0.059177	0.027426	0.084021	-0.113954	0.147185	-0.234967	0.081241	0.139452	-0.008377	0.066972	-0.000633	-0.078238	0.007188	0.171354	-0.033558	0.139028	-0.04933	0.116168	-0.069745	0.016978	-0.082254	-0.123298	-0.142593	-0.236998	-0.048415	-0.219009	0.110995	-0.188103	0.126591	-0.147959	0.140578	-0.034661	0.133873	0.045066	0.106764	0.118253	0.071959	0.154338	0.047107	0.183524	0.005472	0.179951
'SDNHM32569D.JPG'	0.173291	-0.002963	0.175659	0.025617	0.144279	0.050497	0.117937	0.069199	0.002569	0.075658	-0.105067	0.134663	-0.24027	0.070767	0.134484	-0.001997	0.066547	-0.00018	-0.082073	0.003086	0.173997	-0.029538	0.143575	-0.053697	0.115294	-0.069717	0.008989	-0.073587	-0.109219	-0.134046	-0.246998	-0.065325	-0.224313	0.102924	-0.188341	0.122719	-0.13991	0.131675	-0.045823	0.131855	0.022915	0.117303	0.12115	0.083506	0.158341	0.056712	0.185049	0.016057	0.184827
'SDNHM31807D.JPG'	0.166274	0.003307	0.163827	0.031578	0.136943	0.047042	0.108967	0.068832	0.000152	0.065701	-0.070093	0.140578	-0.238949	0.076618	0.133209	0.001618	0.058932	0.001046	-0.104564	-0.000809	0.170736	-0.022645	0.143727	-0.038267	0.113033	-0.060455	0.009251	-0.069241	-0.113693	-0.139698	-0.249339	-0.084434	-0.218741	0.11502	-0.171636	0.140097	-0.111122	0.14046	-0.012513	0.132787	0.038779	0.118371	0.115187	0.084033	0.152823	0.057752	0.180389	0.024212	0.182308
'SDNHM48092D.JPG'	0.179311	0.000446	0.174986	0.034437	0.142633	0.053292	0.118453	0.071289	-0.002224	0.073645	-0.096877	0.144793	-0.240218	0.060518	0.13303	0.003296	0.057203	0.007748	-0.094342	0.011225	0.174991	-0.030879	0.142882	-0.047464	0.12209	-0.063059	0.002842	-0.071145	-0.114203	-0.152389	-0.237453	-0.071068	-0.216549	0.095813	-0.179725	0.12524	-0.133363	0.137194	-0.040148	0.132439	0.025344	0.109025	0.116366	0.08816	0.155191	0.062228	0.184547	0.026376	0.182716
'AZM27914D.JPG'	0.177449	-0.008081	0.165078	0.016153	0.142737	0.039064	0.124714	0.062594	0.015712	0.069888	-0.120568	0.152481	-0.241296	0.071639	0.134715	-0.004779	0.065092	0.005999	-0.068398	0.006121	0.165777	-0.028611	0.141041	-0.049281	0.117103	-0.068171	0.01175	-0.074629	-0.095454	-0.147275	-0.238773	-0.054541	-0.227822	0.098544	-0.199272	0.12504	-0.159845	0.145393	-0.042757	0.147583	0.039585	0.113662	0.127123	0.071057	0.15673	0.0454	0.182722	0.009757	0.180868
'SDNHM43381D.JPG'	0.170469	-0.002891	0.158587	0.028428	0.129692	0.049994	0.109665	0.06692	0.018414	0.077663	-0.095522	0.157111	-0.253962	0.076206	0.127505	-0.002167	0.066816	0.007389	-0.043499	0.004907	0.170037	-0.025296	0.136653	-0.055397	0.111529	-0.071992	0.018305	-0.074993	-0.079317	-0.157817	-0.249285	-0.072382	-0.227836	0.113168	-0.186905	0.139918	-0.1344	0.146119	-0.032626	0.144675	0.028282	0.113278	0.105553	0.08093	0.141665	0.061328	0.17115	0.022335	0.177583
'SDNHM3547D.JPG'	0.16848	-0.005118	0.170523	0.026584	0.139952	0.047653	0.117818	0.064712	0.014043	0.079729	-0.099634	0.155619	-0.254642	0.064461	0.138245	-0.003489	0.060711	0.000981	-0.065074	0.006794	0.16487	-0.034456	0.134376	-0.049386	0.109262	-0.065055	0.010423	-0.07462	-0.110574	-0.14595	-0.237448	-0.069425	-0.230379	0.094403	-0.18971	0.125903	-0.136894	0.14708	-0.035708	0.144768	0.033401	0.121345	0.123982	0.083983	0.155579	0.058583	0.186253	0.018294	0.179761
'SDNHM28119D.JPG'	0.17603	-0.001574	0.17546	0.02998	0.145367	0.048631	0.120864	0.070419	0.002459	0.074761	-0.114891	0.136115	-0.253439	0.065809	0.124544	0.004549	0.074387	0.00166	-0.089954	0.006167	0.173184	-0.031858	0.142679	-0.044349	0.120811	-0.067411	0.003704	-0.070194	-0.098047	-0.14402	-0.239478	-0.062218	-0.22782	0.090724	-0.192019	0.11405	-0.148261	0.13278	-0.045317	0.132661	0.033019	0.113707	0.123395	0.079592	0.160352	0.054417	0.187029	0.019299	0.183982
'SDNHM23201D.JPG'	0.177796	-0.001622	0.175394	0.035347	0.137988	0.054248	0.121833	0.074569	0.005326	0.074521	-0.10499	0.135296	-0.243866	0.066379	0.13126	0.004111	0.060293	0.004887	-0.055319	0.006333	0.173612	-0.036538	0.139096	-0.054661	0.114723	-0.070286	0.008325	-0.06638	-0.102889	-0.124335	-0.249911	-0.079643	-0.228222	0.099865	-0.188968	0.117452	-0.140051	0.13094	-0.031348	0.127609	0.040846	0.111872	0.122742	0.086162	0.158816	0.06223	0.188138	0.022955	0.186231
'SDNHM26714D.JPG'	0.161169	0.003491	0.16301	0.034559	0.13424	0.055027	0.109099	0.073117	0.008788	0.079965	-0.097737	0.159104	-0.229843	0.081451	0.129169	0.003337	0.072071	0.002774	-0.07795	0.003814	0.164168	-0.0249	0.13296	-0.047035	0.105261	-0.068531	0.005862	-0.073154	-0.09644	-0.163861	-0.242529	-0.078158	-0.207515	0.113798	-0.171123	0.138364	-0.128272	0.153246	-0.031637	0.143504	0.036779	0.121287	0.109118	0.091061	0.150437	0.064099	0.181415	0.025876	0.18031
'SDNHM42106D.JPG'	0.168939	-0.009033	0.167584	0.024431	0.137984	0.043456	0.122993	0.062132	0.014746	0.073607	-0.110398	0.160124	-0.231445	0.07886	0.136449	-0.009063	0.073544	-0.004672	-0.082108	0.00987	0.166335	-0.039536	0.135073	-0.05885	0.115862	-0.075177	0.00605	-0.075515	-0.108218	-0.147902	-0.238448	-0.054015	-0.216273	0.113004	-0.186779	0.138203	-0.145444	0.153407	-0.034525	0.145158	0.041485	0.113575	0.120402	0.076214	0.147776	0.053644	0.180776	0.016347	0.180091
'CAS27278D.JPG'	0.176391532	-0.005487766	0.17129267	0.027205888	0.143024452	0.046160662	0.122108247	0.062047521	0.017292129	0.069860163	-0.096598686	0.145693866	-0.243564271	0.071117658	0.141205144	-0.002390978	0.077017422	-0.002573025	-0.093854891	-0.002319493	0.170071761	-0.032095818	0.146084257	-0.049554974	0.114326382	-0.067267435	0.014022391	-0.080265588	-0.10069851	-0.139867372	-0.240958078	-0.049417568	-0.225949671	0.103533753	-0.200170374	0.125005931	-0.147194048	0.14160882	-0.029623185	0.136970389	0.049668411	0.111010695	0.121226592	0.078753941	0.15578802	0.05036333	0.181850157	0.016791996	0.179978867
'UMNH2224D.JPG'	0.172589	0.003664	0.162048	0.030891	0.138584	0.05322	0.109459	0.077373	-0.006931	0.083771	-0.068063	0.125649	-0.269168	0.081108	0.138825	0.006704	0.054419	0.009271	-0.07771	0.01541	0.169188	-0.038699	0.150606	-0.049386	0.126923	-0.064372	-0.005174	-0.068667	-0.081151	-0.149809	-0.260201	-0.060338	-0.246527	0.104089	-0.191253	0.110028	-0.11632	0.123238	-0.017613	0.118985	0.028377	0.109948	0.111903	0.085782	0.148417	0.057667	0.176106	0.024508	0.181568
'SDNHM3549D.JPG'	0.170074	-0.002203	0.159581	0.044511	0.131434	0.0513	0.116464	0.072988	0.005894	0.090128	-0.096714	0.14763	-0.23387	0.075017	0.133295	0.001923	0.064967	0.010327	-0.078926	0.013394	0.158804	-0.043196	0.131212	-0.051413	0.111012	-0.074884	-0.001547	-0.086656	-0.109423	-0.151827	-0.235449	-0.075635	-0.212471	0.107697	-0.175673	0.132359	-0.129869	0.146419	-0.040079	0.139016	0.027548	0.124021	0.123097	0.093792	0.149528	0.071908	0.19078	0.034827	0.192261
'SDNHM38230L.JPG'
'SDNHM29790D.JPG'	0.181645	0.007446	0.168016	0.02972	0.134061	0.052086	0.112555	0.071466	0.001858	0.069657	-0.099715	0.151853	-0.232128	0.077649	0.146441	-0.002282	0.058639	-0.000317	-0.09959	-0.009851	0.177915	-0.022959	0.133967	-0.057757	0.111496	-0.07522	-0.004278	-0.085856	-0.092557	-0.146271	-0.246634	-0.078375	-0.21565	0.109937	-0.177723	0.128279	-0.132391	0.143118	-0.029029	0.14515	0.041355	0.121067	0.114221	0.092094	0.15234	0.0657	0.182182	0.025839	0.186948
'SDNHM28162D.JPG'	0.176686	0.000949	0.172846	0.036458	0.136728	0.055293	0.118302	0.074819	-0.000317	0.079756	-0.102913	0.13669	-0.25092	0.072286	0.146167	0.005389	0.059015	0.005368	-0.035355	0.002516	0.172186	-0.032945	0.141955	-0.043809	0.118406	-0.066557	-0.001527	-0.08176	-0.093799	-0.143837	-0.249868	-0.07249	-0.224761	0.101841	-0.184345	0.121628	-0.135637	0.134536	-0.041622	0.131366	0.025352	0.117798	0.117866	0.082783	0.148487	0.061625	0.18247	0.024371	0.18118
'SDNHM44194D.JPG'	0.16764	0.002174	0.167481	0.03001	0.1413	0.04182	0.113635	0.067154	0.011382	0.071082	-0.102313	0.153604	-0.23381	0.076512	0.140348	0.003377	0.069999	0.005816	-0.073505	0.002522	0.168631	-0.027102	0.136662	-0.041849	0.116067	-0.06007	0.014688	-0.079839	-0.115273	-0.157702	-0.239614	-0.072338	-0.216129	0.108795	-0.176865	0.13127	-0.134516	0.149371	-0.030846	0.140563	0.036237	0.121968	0.11633	0.079404	0.15503	0.051755	0.176235	0.022224	0.176169
'SDNHM28166D.JPG'	0.177229	0.002884	0.175585	0.035889	0.150378	0.053142	0.115191	0.076211	0.010204	0.082683	-0.116371	0.122725	-0.240156	0.066131	0.137168	0.005762	0.070192	0.011188	-0.081068	-0.000663	0.17837	-0.030141	0.147776	-0.051124	0.122639	-0.064557	0.009421	-0.068233	-0.116834	-0.142163	-0.238674	-0.05902	-0.216752	0.093634	-0.188754	0.11592	-0.147882	0.120862	-0.04522	0.121678	0.028492	0.108443	0.113478	0.080288	0.158668	0.054803	0.185999	0.025881	0.187378
'CAS208764D.JPG'	0.1713858	-0.0051985	0.1646992	0.0290503	0.1311834	0.0435191	0.1120495	0.066585	0.0042934	0.0823493	-0.0889315	0.1615574	-0.2411481	0.077161	0.1346962	0.0014583	0.0703608	0.0024542	-0.0480715	0.0123611	0.1684841	-0.0287611	0.1302275	-0.043628	0.1070005	-0.0668752	-0.0011135	-0.0614909	-0.0937543	-0.1690357	-0.2407541	-0.0623285	-0.2196162	0.1128429	-0.1887469	0.137546	-0.1363681	0.1533942	-0.0301381	0.1504804	0.0317766	0.1197647	0.1096674	0.0827543	0.1465187	0.060229	0.1772922	0.0232556	0.1807144
'SDNHM28079D.JPG'	0.169678	-0.007187	0.170125	0.019875	0.144151	0.038333	0.126909	0.058859	0.015011	0.088519	-0.097664	0.127687	-0.253469	0.087738	0.142737	-0.004824	0.083481	-0.002012	-0.06571	0.009152	0.171142	-0.033461	0.143851	-0.046317	0.124459	-0.066475	0.010402	-0.066955	-0.115246	-0.133526	-0.246013	-0.043346	-0.2296	0.112245	-0.189209	0.12381	-0.136327	0.124401	-0.034153	0.121267	0.032954	0.10145	0.117691	0.066205	0.151782	0.042968	0.1784	0.011716	0.181107
'SDNHM33221D.JPG'	0.170456	0.000743	0.168251	0.033547	0.136732	0.04674	0.116445	0.067398	0.013829	0.067627	-0.103964	0.148614	-0.232343	0.079972	0.139667	0.002834	0.052373	-0.002077	-0.091075	0.00381	0.169339	-0.029582	0.137205	-0.045774	0.114657	-0.064091	0.01124	-0.079264	-0.114033	-0.14892	-0.236906	-0.077076	-0.218135	0.112076	-0.1807	0.130852	-0.137496	0.144291	-0.025426	0.135839	0.045645	0.114677	0.123651	0.082669	0.15559	0.060034	0.181131	0.024223	0.182371
'SDNHM42548D.JPG'	0.165844	-0.003174	0.164953	0.02104	0.141317	0.043824	0.117728	0.068085	0.017844	0.080888	-0.095867	0.154251	-0.25611	0.0783	0.144643	-0.001666	0.072417	0.011929	-0.062896	0.009325	0.163315	-0.025823	0.139687	-0.043014	0.109533	-0.065465	0.01849	-0.074093	-0.09789	-0.150217	-0.240701	-0.077614	-0.232133	0.106307	-0.187515	0.136301	-0.133266	0.147712	-0.025362	0.138381	0.036141	0.111458	0.116626	0.072499	0.151844	0.046949	0.177648	0.012983	0.176741
'SDNHM43200D.JPG'	0.17142	-0.003008	0.167649	0.032671	0.140951	0.045422	0.116559	0.068326	0.012205	0.074423	-0.10117	0.153319	-0.241282	0.080103	0.13567	-0.000504	0.075763	0.001252	-0.084537	0.00335	0.165006	-0.033975	0.133851	-0.054593	0.114651	-0.065434	0.008581	-0.078665	-0.097364	-0.149364	-0.241785	-0.075981	-0.223089	0.108499	-0.182095	0.130669	-0.13548	0.147204	-0.029902	0.1424	0.037204	0.118189	0.121862	0.086306	0.153761	0.056044	0.181317	0.022798	0.178598
'SDNHM42551D.JPG'	0.172935	0.002285	0.167512	0.031063	0.132765	0.053017	0.112289	0.067985	0.008099	0.08687	-0.092573	0.142619	-0.239872	0.077851	0.146064	0.005281	0.066327	0.004272	-0.080869	0.001523	0.174237	-0.023883	0.137031	-0.052032	0.116807	-0.06509	0.024168	-0.091394	-0.114447	-0.150675	-0.245512	-0.063639	-0.218558	0.104735	-0.174888	0.124053	-0.126302	0.137169	-0.029621	0.131413	0.03215	0.11473	0.115974	0.080631	0.146358	0.059218	0.178584	0.021285	0.182178
'SDNHM39249D.JPG'	0.176008	0.000283	0.170509	0.031607	0.140374	0.059097	0.113946	0.074588	0.008409	0.08373	-0.108208	0.13711	-0.240119	0.057157	0.129123	-0.000056	0.056169	0.006512	-0.080711	0.010612	0.175069	-0.02863	0.14242	-0.054485	0.115187	-0.070625	0.013372	-0.073949	-0.092281	-0.142016	-0.239383	-0.067089	-0.232423	0.09355	-0.199327	0.119011	-0.148977	0.133203	-0.041325	0.133908	0.031711	0.117146	0.11505	0.090863	0.151245	0.062583	0.181223	0.024197	0.18693
'SDNHM42334D.JPG'	0.178595	-0.0123	0.169289	0.0225	0.13813	0.039943	0.112236	0.06426	0.007682	0.07967	-0.084423	0.147334	-0.25184	0.079412	0.139016	-0.0059	0.065324	0.002216	-0.081932	0.013151	0.169673	-0.038712	0.134587	-0.052363	0.106232	-0.07366	0.005432	-0.082086	-0.0913	-0.146257	-0.251236	-0.049927	-0.225499	0.108748	-0.182344	0.133283	-0.126301	0.145049	-0.021458	0.136381	0.038735	0.119672	0.113428	0.086057	0.151907	0.056413	0.182636	0.013488	0.178973
'SDNHM9538D.JPG'	0.170904	-0.00075	0.170331	0.030685	0.142086	0.043875	0.119106	0.068404	0.005163	0.07257	-0.09988	0.149834	-0.234915	0.065354	0.127884	-0.001857	0.061586	-0.003121	-0.095318	-0.000564	0.167312	-0.026587	0.141955	-0.043323	0.121233	-0.065617	0.007408	-0.063905	-0.110599	-0.147147	-0.235925	-0.084506	-0.21826	0.104146	-0.180166	0.125951	-0.136458	0.142474	-0.037111	0.142051	0.032626	0.120596	0.11704	0.085241	0.158239	0.058523	0.18149	0.025643	0.179348
'SDNHM43780D.JPG'	0.174135	-0.002798	0.171162	0.025933	0.145789	0.046343	0.119951	0.065295	0.015724	0.068539	-0.126069	0.142805	-0.233685	0.070075	0.137621	0.001516	0.074752	-0.000527	-0.085924	0.005506	0.17077	-0.02668	0.140609	-0.045723	0.119687	-0.06475	0.01209	-0.074672	-0.117804	-0.144575	-0.235066	-0.060281	-0.22036	0.094449	-0.191637	0.119374	-0.156587	0.137601	-0.04214	0.133288	0.038422	0.113464	0.125273	0.081591	0.16003	0.054419	0.186794	0.016912	0.186388
'SDNHM27262D.JPG'	0.163423	0.000587	0.159231	0.034262	0.138809	0.049061	0.121812	0.0657	0.015571	0.08582	-0.104922	0.142806	-0.252756	0.07376	0.128488	0.006488	0.07237	0.014204	-0.051823	0.026496	0.163316	-0.031089	0.137652	-0.041703	0.12	-0.061066	0.015916	-0.053946	-0.100571	-0.148799	-0.245594	-0.067068	-0.228493	0.099979	-0.187899	0.122963	-0.139584	0.139779	-0.031512	0.128351	0.038418	0.099112	0.117478	0.071365	0.148658	0.052113	0.175324	0.023837	0.17479
'CAS182523D.JPG'	0.166514661	-0.008713006	0.166780016	0.023016178	0.136693838	0.040834295	0.119664472	0.059281591	0.018196411	0.070612166	-0.097989622	0.151912686	-0.241768941	0.078324375	0.132937004	-0.005436379	0.071286093	-0.006388392	-0.089551775	0.000232974	0.162871644	-0.040778067	0.13364341	-0.052860796	0.113346297	-0.067252646	0.013635633	-0.068263188	-0.10497634	-0.137464754	-0.240975298	-0.056429373	-0.218892124	0.110972101	-0.189293481	0.134510768	-0.143769312	0.148124507	-0.028358182	0.141649696	0.049491494	0.124249068	0.126199277	0.081658799	0.151963155	0.055868926	0.181521611	0.019289157	0.180162755
'SDNHM42672D.JPG'	0.167495	-0.005005	0.167582	0.029354	0.135955	0.043037	0.11926	0.066549	0.022166	0.079128	-0.122485	0.14752	-0.234796	0.081334	0.134328	0.000237	0.09103	0.000932	-0.064354	0.008514	0.164443	-0.034839	0.135146	-0.046179	0.112792	-0.069304	0.012419	-0.068008	-0.099141	-0.140045	-0.240074	-0.072323	-0.224101	0.109894	-0.193679	0.130891	-0.154143	0.142024	-0.039526	0.14226	0.039097	0.120624	0.12164	0.077724	0.154982	0.056633	0.181864	0.018612	0.18067
'UMNH2878D (2).JPG'	0.169763	-0.001336	0.167225	0.02269	0.147293	0.041811	0.118589	0.062491	0.010109	0.077874	-0.101349	0.143207	-0.251154	0.074657	0.14553	0.003052	0.054567	0.006921	-0.046651	0.007575	0.17017	-0.027605	0.145858	-0.045115	0.11857	-0.060165	0.012798	-0.0746	-0.103788	-0.143775	-0.247862	-0.068341	-0.230638	0.104745	-0.187929	0.129035	-0.136873	0.137802	-0.029256	0.133487	0.033523	0.114249	0.121567	0.073396	0.15547	0.043764	0.176961	0.015015	0.177007
'SDNHM4950D.JPG'	0.165294	-0.002833	0.165944	0.026698	0.138294	0.043618	0.120402	0.073697	0.008711	0.088672	-0.115392	0.145186	-0.236784	0.068719	0.119648	-0.000746	0.056301	-0.001418	-0.076382	0.00191	0.16655	-0.032096	0.134821	-0.049185	0.109741	-0.07137	0.003787	-0.085509	-0.071699	-0.156246	-0.254746	-0.054594	-0.223168	0.10167	-0.191326	0.123831	-0.150906	0.137615	-0.044317	0.143668	0.033843	0.129371	0.123634	0.095191	0.163111	0.063269	0.182812	0.022892	0.179988
'CAS49983L.JPG'
'SDNHM39701D.JPG'	0.171005	-0.001992	0.165846	0.028662	0.132394	0.053655	0.113984	0.069722	0.009286	0.080621	-0.084689	0.139244	-0.250673	0.073707	0.138943	0.002264	0.051277	0.015468	-0.101507	0.006178	0.169569	-0.027941	0.137025	-0.050068	0.11624	-0.067041	0.012015	-0.062325	-0.092842	-0.147132	-0.258303	-0.060341	-0.223114	0.097045	-0.175578	0.121203	-0.122537	0.135729	-0.017046	0.131963	0.041176	0.107072	0.118473	0.077497	0.14799	0.05831	0.181064	0.017892	0.184214
'SDNHM43249D.JPG'	0.173899	-0.002496	0.166443	0.028061	0.140028	0.041235	0.117717	0.066029	0.015894	0.077791	-0.113381	0.156124	-0.227442	0.077486	0.140267	0.001721	0.066224	0.005259	-0.071572	0.006897	0.165257	-0.026245	0.138695	-0.040025	0.110307	-0.062304	0.014187	-0.073	-0.124913	-0.156172	-0.225517	-0.078106	-0.215414	0.109776	-0.183917	0.134983	-0.144599	0.149917	-0.034306	0.145298	0.039653	0.123085	0.122962	0.081967	0.154409	0.052564	0.179698	0.017908	0.180078
'SDNHM37368D.JPG'	0.172808	-0.001733	0.165604	0.033105	0.139091	0.045653	0.122535	0.064562	0.014689	0.07401	-0.101281	0.147969	-0.23837	0.075585	0.141698	-0.002181	0.072251	-0.000314	-0.081366	-0.003493	0.167496	-0.031489	0.138993	-0.046744	0.113869	-0.063864	0.02157	-0.070946	-0.112755	-0.149966	-0.24296	-0.073946	-0.220069	0.106515	-0.179959	0.128201	-0.135193	0.14354	-0.02728	0.139808	0.043062	0.117977	0.125486	0.077202	0.150889	0.055726	0.176477	0.022953	0.176668
'AZM30155D.JPG'	0.178297	-0.009376	0.178305	0.017618	0.147413	0.036873	0.126231	0.059049	0.021307	0.079206	-0.121178	0.135682	-0.238915	0.060001	0.145121	-0.005331	0.079846	0.005582	-0.077944	0.015306	0.176104	-0.030295	0.146509	-0.049507	0.1225	-0.059696	0.03097	-0.073917	-0.124274	-0.119724	-0.241004	-0.06699	-0.230398	0.092275	-0.203702	0.117446	-0.161252	0.12976	-0.047082	0.123443	0.036953	0.098247	0.127729	0.066908	0.160091	0.041169	0.18578	0.008867	0.185273
'SDNHM28164D.JPG'	0.180365	0.005689	0.173428	0.036775	0.13871	0.057935	0.11444	0.07257	0.007251	0.074798	-0.098148	0.130136	-0.245487	0.064764	0.14128	0.007641	0.065852	0.004722	-0.091571	0.005791	0.176655	-0.026571	0.144709	-0.048463	0.119696	-0.0633	0.014394	-0.081869	-0.107496	-0.146448	-0.251492	-0.062819	-0.220805	0.095241	-0.18151	0.114097	-0.132765	0.126613	-0.032885	0.125075	0.035966	0.108766	0.115003	0.080778	0.148719	0.060882	0.182139	0.025258	0.185505
'SDNHM30469D.JPG'	0.181818	-0.013356	0.173238	0.020004	0.143752	0.042647	0.120489	0.062784	0.015794	0.08087	-0.11078	0.145671	-0.241903	0.07192	0.141505	-0.005478	0.067842	-0.00377	-0.084623	0.00742	0.170296	-0.041575	0.136839	-0.055486	0.112944	-0.072914	0.001788	-0.068212	-0.108276	-0.136759	-0.242206	-0.045827	-0.21538	0.103926	-0.187943	0.134628	-0.145966	0.143249	-0.036915	0.134775	0.039753	0.113119	0.118667	0.081793	0.158291	0.055029	0.189864	0.010607	0.18388
'CAS58119D.JPG'	0.173592	-0.00992	0.175816	0.020502	0.147117	0.034692	0.122815	0.059508	0.021585	0.071043	-0.119595	0.145786	-0.237841	0.07877	0.140538	-0.007133	0.074307	-0.005253	-0.064594	0.001363	0.168879	-0.031675	0.14252	-0.039869	0.116909	-0.06863	0.013671	-0.075315	-0.098516	-0.142843	-0.237035	-0.049922	-0.219143	0.110132	-0.196981	0.131764	-0.160631	0.141989	-0.048263	0.141327	0.029029	0.115758	0.115688	0.077295	0.161165	0.050173	0.185534	0.011501	0.183021
'SDNHM30730D.JPG'	0.180924	-0.002358	0.17748	0.025541	0.151898	0.045547	0.127864	0.062369	0.025429	0.076006	-0.134548	0.13417	-0.2472	0.054574	0.140061	0.003007	0.075373	0.006962	-0.091634	0.004078	0.17413	-0.030656	0.147651	-0.046677	0.12206	-0.061269	0.017233	-0.057546	-0.119663	-0.124245	-0.230856	-0.067293	-0.231021	0.085304	-0.20598	0.111078	-0.167627	0.127054	-0.044033	0.126922	0.048197	0.102556	0.12905	0.070072	0.161332	0.047786	0.184862	0.015239	0.182621
'SDNHM34636D.JPG'	0.170587	-0.004169	0.169195	0.028521	0.136747	0.045415	0.118227	0.063453	0.015	0.08518	-0.111827	0.146062	-0.233702	0.078963	0.138782	0.000224	0.056448	0.006357	-0.075848	0.006547	0.167586	-0.032108	0.134067	-0.043616	0.114084	-0.060714	0.013241	-0.074058	-0.105575	-0.147775	-0.242833	-0.072674	-0.222195	0.109016	-0.187569	0.129516	-0.145254	0.143301	-0.032458	0.137557	0.039921	0.115613	0.124053	0.076823	0.152405	0.053422	0.1823	0.017688	0.182091
'CAS170441L.JPG'
'SDNHM2525D.JPG'	0.165439	-0.006322	0.16765	0.022888	0.139315	0.039944	0.115591	0.064425	0.023306	0.071527	-0.109055	0.149865	-0.240743	0.077801	0.143621	-0.001301	0.072211	0.00494	-0.07845	0.010445	0.16737	-0.030423	0.13637	-0.046293	0.115103	-0.06398	0.018683	-0.065706	-0.102971	-0.139363	-0.242031	-0.077501	-0.226067	0.113634	-0.191927	0.134926	-0.145186	0.147423	-0.038795	0.137835	0.035445	0.111424	0.115449	0.075659	0.148871	0.047089	0.173131	0.013303	0.174666
'SDNHM29269D.JPG'	0.17351	-0.012497	0.168416	0.014629	0.135747	0.042124	0.120506	0.05822	0.026173	0.073659	-0.104987	0.153953	-0.261502	0.067976	0.145863	-0.006583	0.065435	0.001522	-0.085323	0.004974	0.170781	-0.036423	0.135438	-0.055333	0.117482	-0.06827	0.01724	-0.070297	-0.099973	-0.137721	-0.252848	-0.029656	-0.232217	0.093152	-0.195894	0.126283	-0.145697	0.146253	-0.025599	0.140402	0.046147	0.100855	0.115447	0.067775	0.145673	0.047507	0.178751	0.005536	0.179239
'SDNHM40300D.JPG'	0.172477	-0.001694	0.171789	0.028932	0.137088	0.053158	0.12001	0.071018	0.007709	0.084931	-0.101873	0.140496	-0.240786	0.07455	0.134252	0.002472	0.059649	0.007441	-0.092002	0.008797	0.165995	-0.031775	0.13183	-0.054427	0.11158	-0.070518	0.0043	-0.082946	-0.102459	-0.138978	-0.236386	-0.07595	-0.221721	0.106259	-0.183526	0.131343	-0.136962	0.140612	-0.029195	0.134716	0.039632	0.115664	0.127423	0.08331	0.157751	0.06118	0.191517	0.018927	0.188074
'SDNHM36677D.JPG'	0.18019	-0.004402	0.16829	0.028444	0.142485	0.05115	0.117403	0.068657	0.006852	0.078116	-0.117725	0.135191	-0.238574	0.079556	0.142755	0.001575	0.062554	0.003785	-0.084722	0.00211	0.173901	-0.034713	0.13794	-0.051554	0.126231	-0.079213	0.003377	-0.081755	-0.097431	-0.133951	-0.238812	-0.070647	-0.219395	0.107343	-0.190265	0.130089	-0.149208	0.131187	-0.042006	0.129747	0.029642	0.108168	0.119922	0.077198	0.154717	0.056299	0.191448	0.02028	0.187836
'CAS50171D.JPG'	0.176672	-0.005968	0.169119	0.024625	0.14012	0.044626	0.12317	0.063951	0.017964	0.087052	-0.098464	0.156887	-0.227364	0.082248	0.138926	-0.003629	0.057004	0.001551	-0.09401	0.011277	0.168122	-0.038663	0.134354	-0.051633	0.113744	-0.064852	0.008355	-0.076722	-0.093316	-0.14952	-0.240381	-0.06364	-0.214439	0.116112	-0.185276	0.131329	-0.142783	0.147222	-0.034403	0.150556	0.036234	0.123152	0.117961	0.080369	0.150185	0.05467	0.177752	0.014494	0.174329
'SDNHM26776D.JPG'	0.174225	-0.002468	0.171478	0.024067	0.140533	0.041431	0.119843	0.062694	0.019562	0.074007	-0.126051	0.151826	-0.247531	0.063995	0.141715	-0.006518	0.073526	0.006275	-0.071154	0.004049	0.169281	-0.031609	0.135982	-0.045974	0.112573	-0.066671	0.014589	-0.080139	-0.102712	-0.147318	-0.232993	-0.06183	-0.224812	0.093555	-0.196825	0.126913	-0.159521	0.148546	-0.035488	0.138399	0.049286	0.115704	0.122796	0.083181	0.162401	0.056956	0.18449	0.019125	0.179272
'SDNHM5841D.JPG'	0.166741	-0.003195	0.1694	0.029126	0.137621	0.05107	0.117897	0.071834	0.007636	0.070422	-0.097738	0.152885	-0.237966	0.080141	0.14026	-0.004244	0.071215	0.002919	-0.075597	-0.00122	0.170715	-0.031524	0.141222	-0.048545	0.11182	-0.069407	0.00739	-0.073603	-0.114252	-0.149934	-0.234714	-0.081293	-0.219035	0.109871	-0.179716	0.128974	-0.131004	0.143681	-0.039882	0.142363	0.029447	0.124875	0.117746	0.08312	0.149915	0.059241	0.180213	0.020016	0.181546
'SDNHM31439D.JPG'	0.165889	0.001487	0.162302	0.030159	0.132918	0.048306	0.110991	0.067658	0.014259	0.069752	-0.097017	0.15013	-0.239426	0.064802	0.129948	0.00088	0.052788	0.00481	-0.080385	0.008344	0.164658	-0.023256	0.141602	-0.038692	0.111762	-0.059891	0.015881	-0.06613	-0.082245	-0.158635	-0.252963	-0.077487	-0.229496	0.10182	-0.192186	0.125429	-0.138554	0.140404	-0.028191	0.142786	0.043344	0.119381	0.114136	0.0852	0.147673	0.058013	0.175425	0.025944	0.177582
'ASM04424D.JPG'	0.173593	-0.01469	0.175738	0.014372	0.146124	0.032368	0.119495	0.054444	0.024431	0.064821	-0.079588	0.139446	-0.253407	0.092347	0.137071	-0.011563	0.062751	-0.00612	-0.090889	0.004851	0.171954	-0.036707	0.140091	-0.052385	0.108127	-0.074677	0.012014	-0.077169	-0.116244	-0.134472	-0.242483	-0.041269	-0.232842	0.115638	-0.188198	0.132259	-0.127379	0.138833	-0.010344	0.129127	0.055867	0.109173	0.124288	0.069523	0.159787	0.037274	0.182213	0.005713	0.179584
'UMNH2222D.JPG'	0.181828	-0.003234	0.172919	0.028628	0.141489	0.047182	0.114666	0.066888	0.011458	0.075223	-0.104642	0.147109	-0.249937	0.058123	0.147142	0.002027	0.056123	0.009198	-0.059083	0.008722	0.173563	-0.030864	0.142514	-0.044786	0.11233	-0.06507	0.012565	-0.06736	-0.108478	-0.137893	-0.240902	-0.067112	-0.23111	0.086715	-0.19316	0.11438	-0.144083	0.142435	-0.030032	0.133994	0.035556	0.105824	0.116631	0.073944	0.154832	0.055139	0.184046	0.019712	0.184902
'SDHNM11179L.JPG'
'SDNHM28159D.JPG'	0.179896	-0.000246	0.17214	0.031571	0.140039	0.056048	0.115834	0.073015	0.005598	0.081585	-0.104843	0.139244	-0.249933	0.069158	0.14719	0.00321	0.058956	0.014914	-0.098549	0.008348	0.172266	-0.028241	0.142696	-0.050965	0.118755	-0.069054	0.009375	-0.074037	-0.095266	-0.146811	-0.24264	-0.06589	-0.224609	0.099477	-0.186595	0.122228	-0.139207	0.136983	-0.038151	0.126091	0.033043	0.105444	0.115151	0.078915	0.149031	0.058642	0.18174	0.019721	0.182633
'SDNHM28161D.JPG'	0.180004	0.002112	0.177319	0.031047	0.146262	0.048828	0.12713	0.06967	0.011267	0.081877	-0.116246	0.120632	-0.254775	0.057863	0.142053	0.001383	0.054738	0.004309	-0.101001	0.009776	0.178191	-0.027344	0.145886	-0.047514	0.12004	-0.065655	0.006281	-0.071373	-0.110202	-0.120665	-0.23738	-0.070684	-0.22858	0.087388	-0.197755	0.114821	-0.152019	0.119408	-0.037361	0.11785	0.044124	0.102485	0.129117	0.075067	0.160708	0.05504	0.18677	0.021514	0.189778
'SDNHM43287D.JPG'	0.166967	-0.001775	0.16549	0.02959	0.136343	0.048344	0.119715	0.066916	0.01905	0.076575	-0.101941	0.14779	-0.256815	0.074415	0.138039	-0.000868	0.069025	-0.002748	-0.072725	0.000752	0.163161	-0.031615	0.136388	-0.04811	0.116806	-0.067115	0.016325	-0.078186	-0.093743	-0.149432	-0.246905	-0.058978	-0.234045	0.100377	-0.189847	0.125584	-0.139131	0.142691	-0.025434	0.134378	0.042131	0.108363	0.123801	0.077905	0.152451	0.058085	0.179342	0.020549	0.17619
'SDNHM2180D.JPG'	0.171348	-0.000952	0.170472	0.025093	0.142971	0.043428	0.113708	0.064077	0.014754	0.071001	-0.102848	0.152211	-0.232092	0.070206	0.126636	-0.001001	0.057664	-0.00195	-0.072824	0.004196	0.169083	-0.023747	0.142686	-0.042871	0.115826	-0.062894	0.016106	-0.072383	-0.128614	-0.147215	-0.231561	-0.075451	-0.211147	0.107742	-0.181487	0.139141	-0.137118	0.149355	-0.037253	0.142073	0.031791	0.116206	0.116076	0.075724	0.154452	0.047804	0.179687	0.016577	0.18048
'SDNHM27425D.JPG'	0.180509	0.000255	0.17078	0.027151	0.139013	0.05021	0.115802	0.073442	0.013674	0.085825	-0.097198	0.120898	-0.277043	0.042874	0.151689	0.005123	0.072379	0.017402	-0.038387	0.017578	0.171006	-0.024941	0.143479	-0.043782	0.121179	-0.05883	0.02138	-0.057711	-0.099356	-0.134096	-0.247903	-0.055096	-0.249657	0.072966	-0.212678	0.116592	-0.145866	0.11562	-0.035366	0.117227	0.024855	0.099119	0.10907	0.073882	0.15043	0.054526	0.184692	0.020975	0.186355
'BYU30784D.JPG'	0.187976466	0.001833709	0.165999957	0.048679383	0.146673899	0.05571272	0.11884176	0.069684902	0.027650162	0.071883542	-0.0986519	0.156095121	-0.224499751	0.065925582	0.143563446	-0.002048833	0.085712662	-0.006717258	-0.059592745	0.008478295	0.180323958	-0.026349275	0.143831705	-0.050942955	0.088850858	-0.05902381	0.006608264	-0.077841301	-0.094658201	-0.145765278	-0.22755777	-0.065709752	-0.226983878	0.099048154	-0.203269645	0.120711145	-0.150773404	0.141294804	-0.042829476	0.143052878	0.022410785	0.118846024	0.096146996	0.097228495	0.150752967	0.071750224	0.187752967	0.038692673	0.19180035
'SDNHM39250D.JPG'	0.17328	-0.001767	0.176019	0.024707	0.140402	0.061643	0.117536	0.078975	0.022458	0.085256	-0.107877	0.145839	-0.252999	0.037695	0.143403	0.004503	0.06147	0.008713	-0.069007	0.013393	0.173993	-0.021032	0.131898	-0.052463	0.107859	-0.068729	0.010609	-0.074272	-0.105295	-0.147081	-0.238894	-0.062394	-0.237139	0.07015	-0.201286	0.105527	-0.150034	0.133587	-0.033768	0.141432	0.04284	0.120587	0.119742	0.094405	0.158644	0.070115	0.184395	0.017634	0.184589
'SDNHM28156D.JPG'	0.176175	0.000265	0.173602	0.029617	0.142116	0.050333	0.119252	0.068393	0.006373	0.079989	-0.104975	0.141886	-0.250952	0.075301	0.140014	0.000961	0.049219	0.005702	-0.112745	0.009098	0.175908	-0.028819	0.1428	-0.044326	0.113921	-0.066548	0.00078	-0.070901	-0.090943	-0.145918	-0.24015	-0.073063	-0.229031	0.105358	-0.189965	0.121588	-0.140793	0.13583	-0.033842	0.131527	0.040409	0.107659	0.120912	0.07611	0.153128	0.053812	0.182702	0.0197	0.184341
'SDNHM27247D.JPG'	0.174542	-0.009587	0.164581	0.019709	0.140606	0.046443	0.121476	0.063983	0.01649	0.083084	-0.095003	0.155008	-0.234438	0.082422	0.128276	-0.007099	0.064382	0.005895	-0.071072	0.020047	0.166377	-0.036725	0.136999	-0.055583	0.11129	-0.071222	0.009587	-0.070114	-0.110627	-0.141434	-0.247185	-0.064084	-0.216236	0.120027	-0.178447	0.138713	-0.131145	0.150998	-0.027991	0.141365	0.038868	0.108876	0.116018	0.074582	0.149264	0.050926	0.178811	0.010676	0.178659
'SDNHM39068D.JPG'	0.174672	-0.000805	0.169857	0.023337	0.14073	0.052568	0.117375	0.073705	0.00458	0.074075	-0.088126	0.138472	-0.269644	0.046691	0.130055	0.005198	0.068222	0.000963	-0.060724	0.005723	0.17151	-0.016064	0.141932	-0.050751	0.116736	-0.066827	0.012343	-0.077976	-0.085575	-0.138911	-0.253104	-0.063524	-0.245714	0.077433	-0.198136	0.110763	-0.133874	0.131375	-0.030273	0.130992	0.03251	0.116664	0.118565	0.086389	0.157616	0.058624	0.18301	0.017237	0.182852
'SDNHM39731D.JPG'	0.171421	-0.004087	0.166604	0.027102	0.136562	0.045518	0.118149	0.06568	0.02013	0.074041	-0.09677	0.150912	-0.245991	0.070531	0.144955	-0.000121	0.057686	0.011844	-0.081755	0.015012	0.17024	-0.030576	0.135271	-0.042342	0.113253	-0.059801	0.016511	-0.06401	-0.118611	-0.147804	-0.232157	-0.079796	-0.225863	0.105017	-0.183894	0.133341	-0.134538	0.14976	-0.017504	0.14064	0.046308	0.107962	0.121008	0.074369	0.14923	0.051823	0.179614	0.017703	0.178944
'ASM03697D.JPG'	0.166934	-0.016223	0.166486	0.016723	0.136027	0.041984	0.126532	0.055493	0.025297	0.07979	-0.098585	0.150774	-0.239229	0.085573	0.1382	-0.013049	0.072503	-0.010864	-0.085209	0.009615	0.168508	-0.045751	0.136339	-0.063819	0.113905	-0.07521	0.011542	-0.07056	-0.106801	-0.138834	-0.250957	-0.035215	-0.222036	0.114537	-0.187059	0.137711	-0.138644	0.149241	-0.029318	0.13552	0.04685	0.10594	0.125324	0.059733	0.152921	0.047437	0.183076	0.005418	0.180325
'SDNHM29512D.JPG'	0.163667	-0.000511	0.164707	0.024957	0.132522	0.044986	0.112899	0.063607	0.007917	0.070231	-0.108564	0.153184	-0.234152	0.089805	0.12791	0.000363	0.06886	0.000711	-0.078029	0.00353	0.164656	-0.024562	0.132107	-0.041587	0.1099	-0.058841	0.008095	-0.06236	-0.085627	-0.166012	-0.243372	-0.074425	-0.216588	0.123159	-0.184095	0.143512	-0.140813	0.148781	-0.032304	0.143046	0.043786	0.121484	0.114103	0.080941	0.150813	0.053779	0.173448	0.016809	0.174515
'MNAZ7.2628D.JPG'	0.177429	-0.017129	0.172894	0.015946	0.152699	0.033489	0.123302	0.054783	0.022248	0.068147	-0.104808	0.142928	-0.236251	0.089066	0.138944	-0.013804	0.082078	-0.006904	-0.056293	0.010092	0.163971	-0.047834	0.141675	-0.062181	0.107929	-0.076949	0.012922	-0.067559	-0.119297	-0.119357	-0.232662	-0.051856	-0.223436	0.117332	-0.192138	0.13927	-0.144787	0.142887	-0.0332	0.139771	0.041284	0.117707	0.126233	0.075017	0.162984	0.040366	0.184394	0.006563	0.179887
'SDNHM5838D - Copy.JPG'	0.171477	-0.000554	0.16519	0.028431	0.133313	0.047559	0.117017	0.071019	0.012823	0.076509	-0.091571	0.153041	-0.25869	0.067626	0.14717	0.002628	0.059999	0.001393	-0.084015	0.005248	0.169288	-0.026636	0.137497	-0.043726	0.114344	-0.067865	0.014745	-0.072868	-0.087157	-0.159218	-0.248626	-0.063511	-0.2298	0.098922	-0.18432	0.126284	-0.131745	0.142651	-0.030381	0.138728	0.033637	0.111329	0.110494	0.079098	0.145683	0.059101	0.17586	0.022799	0.176929
'SDNHM42397D.JPG'	0.170129	0.001998	0.169518	0.023248	0.131856	0.048476	0.113365	0.068083	0.004108	0.081498	-0.095062	0.153122	-0.234877	0.082877	0.136918	0.005934	0.050555	0.003545	-0.085034	0.001984	0.166258	-0.027357	0.13411	-0.046106	0.115479	-0.063158	0.007719	-0.075315	-0.108501	-0.158238	-0.236343	-0.076958	-0.217012	0.114396	-0.17686	0.137583	-0.129637	0.149518	-0.026065	0.147314	0.036537	0.121292	0.120831	0.082285	0.14977	0.053029	0.181636	0.014702	0.179257
'SDNHM36209D.JPG'	0.167558	-0.001344	0.168853	0.02198	0.140464	0.038815	0.11753	0.06616	0.011428	0.08731	-0.089327	0.14327	-0.252938	0.080777	0.138742	0.002227	0.066043	0.008866	-0.06972	0.00711	0.16626	-0.02786	0.140726	-0.051692	0.115168	-0.065029	0.006852	-0.066721	-0.093961	-0.147901	-0.255314	-0.077376	-0.229799	0.112032	-0.185484	0.13226	-0.127173	0.134334	-0.033004	0.134372	0.029066	0.116943	0.120355	0.079184	0.151681	0.043976	0.177288	0.014583	0.176569
'SDNHM22376D.JPG'	0.165919	0.00215	0.165687	0.027857	0.135978	0.051392	0.106841	0.06923	0.011057	0.080774	-0.093453	0.160773	-0.233369	0.07858	0.139725	0.002413	0.064971	0.006534	-0.086254	0.00338	0.167999	-0.022112	0.132552	-0.049028	0.108908	-0.065884	0.014234	-0.073806	-0.091622	-0.166485	-0.250106	-0.076861	-0.211584	0.115614	-0.172822	0.140463	-0.125894	0.153589	-0.026962	0.142292	0.038814	0.119378	0.105248	0.085695	0.14693	0.054787	0.174132	0.020357	0.174388
'SDNHM1118D.JPG'	0.163008	-0.012055	0.165476	0.010158	0.142525	0.035523	0.122031	0.06258	0.0167	0.082953	-0.091911	0.163708	-0.256345	0.076682	0.123409	-0.005109	0.062108	0.005208	-0.083317	0.005562	0.161817	-0.035751	0.14016	-0.051961	0.108661	-0.069347	0.008297	-0.071216	-0.096429	-0.148771	-0.239877	-0.056249	-0.22863	0.108641	-0.189858	0.143915	-0.135254	0.160757	-0.019787	0.144169	0.048265	0.119824	0.120731	0.075201	0.154629	0.040993	0.176149	0.002739	0.172702
'SDNHM35636D.JPG'	0.170812	-0.004517	0.173561	0.026374	0.142186	0.041319	0.118754	0.061877	0.019044	0.065956	-0.110709	0.148123	-0.249143	0.07396	0.114712	-0.004592	0.061283	0.004208	-0.081008	0.002603	0.173641	-0.028392	0.138584	-0.050431	0.111929	-0.064055	0.016916	-0.076817	-0.10095	-0.144416	-0.243833	-0.06468	-0.230736	0.099835	-0.192299	0.123452	-0.14584	0.138712	-0.026215	0.136861	0.048873	0.113183	0.128642	0.077926	0.16163	0.048932	0.183804	0.016705	0.184747
'CAS182529D.JPG'	0.176834483	-0.010303313	0.165481626	0.016801892	0.140441028	0.04065434	0.119050953	0.061742767	0.013759026	0.069086908	-0.113666282	0.147562481	-0.239134648	0.073681968	0.125914327	-0.007639452	0.057023102	0.000185143	-0.074146909	0.009982048	0.168312069	-0.0373933	0.137892032	-0.057292153	0.118027101	-0.075330294	0.022870912	-0.077034399	-0.096759271	-0.139908071	-0.254960083	-0.035447953	-0.21665761	0.099229729	-0.190832118	0.120350306	-0.153376978	0.138926702	-0.041349993	0.139575482	0.037948903	0.112446805	0.123797636	0.079832388	0.154599225	0.051662301	0.184878642	0.013639027	0.185110757
'SDNHM23435L.JPG'
'SDNHM28093D.JPG'	0.173004	0.002044	0.175293	0.029918	0.136323	0.054761	0.115133	0.071989	0.007008	0.084582	-0.107999	0.128988	-0.245567	0.07543	0.140341	0.002422	0.07063	0.01034	-0.095494	0.012194	0.175958	-0.027243	0.142404	-0.048009	0.11702	-0.06826	0.01135	-0.07437	-0.108517	-0.142067	-0.237072	-0.059215	-0.225911	0.100351	-0.189473	0.117978	-0.142482	0.125508	-0.034855	0.124109	0.038256	0.106709	0.113789	0.082858	0.153265	0.058196	0.185129	0.020881	0.187619
'UMNH1045D.JPG'	0.181462	-0.002975	0.180347	0.02309	0.156681	0.040678	0.127573	0.065385	0.018918	0.068555	-0.10903	0.139485	-0.27234	0.036783	0.154457	-0.001841	0.081943	0.006185	-0.094526	0.01358	0.177766	-0.032035	0.152265	-0.042692	0.121426	-0.065731	0.009216	-0.065262	-0.130992	-0.108944	-0.214401	-0.064616	-0.256785	0.068587	-0.222562	0.112655	-0.15807	0.133549	-0.030058	0.114519	0.04404	0.089222	0.127478	0.068117	0.166427	0.04406	0.189955	0.016613	0.189994
'SDNHM1725L.JPG'
'SDNHM20486D.JPG'	0.177598	-0.001045	0.168456	0.044414	0.147473	0.045553	0.120171	0.073674	0.002743	0.085425	-0.097295	0.120581	-0.261366	0.065432	0.140959	0.005504	0.075659	0.009064	-0.094504	0.010549	0.170561	-0.037623	0.143492	-0.046965	0.122065	-0.071682	0.007609	-0.063317	-0.097635	-0.130625	-0.251291	-0.064927	-0.235048	0.090229	-0.189951	0.103078	-0.134529	0.114772	-0.035861	0.119302	0.031777	0.110405	0.120794	0.081958	0.160969	0.061162	0.184353	0.031945	0.184581
'SDNHM23007D.JPG'	0.170001	-0.000599	0.168605	0.032261	0.144053	0.047551	0.113983	0.067913	0.021367	0.080393	-0.114723	0.143835	-0.243817	0.067401	0.137137	0.001713	0.075532	-0.000596	-0.095677	0.008637	0.172303	-0.03253	0.141747	-0.04551	0.113985	-0.064488	0.01675	-0.070511	-0.102678	-0.146451	-0.241203	-0.060149	-0.220853	0.095697	-0.188275	0.122618	-0.147534	0.139768	-0.033371	0.131752	0.042598	0.10772	0.112403	0.084583	0.154669	0.054572	0.180017	0.023194	0.181965
'SDNHM43736D.JPG'	0.172282	-0.000032	0.157627	0.030377	0.139113	0.047747	0.119892	0.05554	0.008276	0.071549	-0.114146	0.155144	-0.232852	0.074908	0.138935	-0.001637	0.05475	0.008238	-0.058451	0.010936	0.166772	-0.021214	0.141872	-0.045699	0.111166	-0.063521	0.004873	-0.056908	-0.113866	-0.165951	-0.217066	-0.077395	-0.215553	0.11276	-0.18825	0.14212	-0.149558	0.152499	-0.041407	0.14648	0.037371	0.128078	0.120108	0.07767	0.146402	0.057607	0.175757	0.026767	0.178801
'CAS178901D.JPG'	0.169018932	-0.002151302	0.165801058	0.026292712	0.132704703	0.04095918	0.113268979	0.059575172	0.004761651	0.062852265	-0.062995022	0.161610141	-0.237676795	0.07301635	0.143235521	-0.004854433	0.047031656	-0.01288427	-0.085162082	-0.0065001	0.166106632	-0.022433953	0.135687449	-0.051614837	0.108845402	-0.064709226	0.006979586	-0.075042971	-0.095331025	-0.154944726	-0.270992774	-0.053687521	-0.205779409	0.107570064	-0.165148699	0.132062582	-0.110878598	0.152247282	-0.008420916	0.154593478	0.046052068	0.124920759	0.117671988	0.081471642	0.145243147	0.057747683	0.176131145	0.024585917	0.175014048
'SDNHM28123D.JPG'	0.175664	0.002084	0.174161	0.029769	0.144661	0.049018	0.116993	0.069229	0.008742	0.077137	-0.110195	0.132422	-0.237036	0.066992	0.143282	0.003722	0.065213	0.004409	-0.093724	0.007567	0.174381	-0.025195	0.147443	-0.040542	0.118811	-0.062841	0.013086	-0.065504	-0.099843	-0.143598	-0.256386	-0.067521	-0.216055	0.098106	-0.183532	0.118051	-0.141956	0.130048	-0.040096	0.127768	0.033117	0.102319	0.117358	0.077575	0.154433	0.052663	0.181289	0.020232	0.181424
'UMNH2223D.JPG'	0.181262	-0.002403	0.17427	0.03017	0.143955	0.048621	0.111613	0.072151	0.019595	0.073923	-0.100825	0.110333	-0.2579	0.071815	0.15036	0.002394	0.059997	0.004887	-0.079512	0.006467	0.17735	-0.030721	0.14612	-0.048721	0.11593	-0.065914	0.013409	-0.070236	-0.094556	-0.117286	-0.259834	-0.062225	-0.24174	0.094089	-0.203165	0.1071	-0.144565	0.108655	-0.021423	0.108351	0.044552	0.099175	0.11555	0.084256	0.155613	0.056584	0.185926	0.022035	0.188455
'SDNHM49730D.JPG'	0.168702	-0.010949	0.168776	0.019499	0.13499	0.036092	0.118112	0.055175	0.022574	0.082048	-0.111697	0.164034	-0.237824	0.087259	0.132754	-0.009161	0.074786	-0.008159	-0.081676	0.001552	0.165674	-0.035898	0.132221	-0.052309	0.106804	-0.067053	0.010329	-0.076096	-0.095631	-0.149851	-0.241023	-0.049252	-0.218291	0.111915	-0.187622	0.136665	-0.146892	0.156086	-0.033268	0.147622	0.043536	0.114649	0.119073	0.073973	0.148754	0.049022	0.180002	0.011774	0.177316
'SDNHM40787D.JPG'	0.17358	-0.001568	0.16722	0.029904	0.141989	0.050745	0.118908	0.065831	0.01583	0.067898	-0.104431	0.140178	-0.242648	0.072063	0.146753	0.002299	0.066505	0.007266	-0.089407	0.01324	0.168262	-0.029282	0.140185	-0.045715	0.113057	-0.062184	0.020111	-0.067141	-0.111116	-0.145391	-0.244037	-0.070057	-0.224791	0.10185	-0.187117	0.127229	-0.140287	0.13807	-0.026697	0.131817	0.042005	0.105987	0.121618	0.076942	0.151737	0.055836	0.181717	0.019602	0.18303
'SDNHM3553D.JPG'	0.165248	-0.000916	0.165181	0.032183	0.128213	0.048233	0.115581	0.070571	0.005689	0.08595	-0.08153	0.147578	-0.246998	0.072467	0.132039	0.004629	0.042596	0.006787	-0.071497	0.015849	0.163612	-0.029319	0.127744	-0.045987	0.108467	-0.071504	0.001285	-0.074142	-0.100095	-0.154119	-0.251963	-0.076046	-0.218517	0.102874	-0.173636	0.130221	-0.118702	0.144545	-0.025674	0.136777	0.034707	0.117245	0.126493	0.090471	0.155586	0.068266	0.184456	0.022665	0.184931
'SDNHM8648D.JPG'	0.175889	-0.003316	0.168583	0.028953	0.133975	0.048352	0.110743	0.070517	0.010449	0.080025	-0.098161	0.150045	-0.248575	0.071728	0.128992	-0.002035	0.047308	0.009522	-0.081265	0.006611	0.168188	-0.029883	0.132869	-0.045918	0.110102	-0.065819	0.006068	-0.072692	-0.082198	-0.15225	-0.245122	-0.067251	-0.227802	0.104716	-0.187169	0.129015	-0.138418	0.144198	-0.031726	0.144963	0.03308	0.120271	0.108895	0.086889	0.147957	0.060092	0.179282	0.021784	0.180468
'SDNHM28078D.JPG'	0.173877	-0.007696	0.17448	0.021467	0.14277	0.042778	0.121574	0.067517	0.004732	0.083646	-0.072888	0.140344	-0.252412	0.082856	0.131685	-0.000582	0.051645	0.002589	-0.094705	0.010641	0.171392	-0.035714	0.13697	-0.050715	0.109662	-0.067792	-0.004367	-0.074756	-0.094481	-0.138526	-0.260762	-0.056193	-0.222754	0.113918	-0.173179	0.128654	-0.114302	0.137401	-0.016213	0.128853	0.041453	0.107262	0.119743	0.079623	0.158731	0.050482	0.182622	0.011491	0.181598
'SDNHM21823D.JPG'	0.174172	0.002713	0.173829	0.030547	0.144333	0.052455	0.118153	0.068845	0.005833	0.072584	-0.115653	0.143015	-0.241362	0.063148	0.133795	0.003615	0.059562	0.003641	-0.096755	0.001741	0.172229	-0.028391	0.144631	-0.048213	0.11655	-0.066186	0.009976	-0.077682	-0.106594	-0.144067	-0.238727	-0.066563	-0.22284	0.094285	-0.189384	0.115728	-0.147306	0.133639	-0.040904	0.134824	0.042058	0.122015	0.12491	0.084858	0.158486	0.058859	0.18323	0.021265	0.184157
'SDNHM8488D.JPG'	0.178285	-0.015613	0.181073	0.013663	0.142903	0.044826	0.126936	0.059173	0.028846	0.079775	-0.118791	0.156973	-0.239896	0.065929	0.145392	-0.010636	0.080444	0.002521	-0.027043	0.013642	0.17295	-0.045994	0.130206	-0.062363	0.107396	-0.075613	0.012869	-0.072205	-0.114137	-0.140222	-0.240608	-0.034687	-0.215234	0.091619	-0.195833	0.123132	-0.160239	0.146213	-0.044984	0.157434	0.032554	0.116748	0.121523	0.074213	0.15624	0.049506	0.187139	0.003636	0.180947
'MNAZ7.234D.JPG'	0.17077	-0.016337	0.170367	0.016577	0.139111	0.0413	0.114398	0.061747	0.01209	0.079171	-0.085908	0.164773	-0.228172	0.098903	0.133533	-0.01089	0.064962	-0.006773	-0.078581	0.014637	0.165454	-0.045034	0.125679	-0.06548	0.103784	-0.079432	0.003347	-0.072403	-0.107309	-0.153123	-0.236724	-0.054116	-0.20993	0.126888	-0.171307	0.145839	-0.123064	0.160384	-0.028285	0.148403	0.037919	0.122133	0.122021	0.085412	0.156473	0.051517	0.179915	0.006811	0.177121
'SDNHM3805D.JPG'	0.167812	0.000467	0.165625	0.029439	0.138141	0.044838	0.1184	0.06222	0.023685	0.079392	-0.106048	0.14211	-0.256964	0.063396	0.134438	0.00205	0.073529	0.004561	-0.058001	0.013962	0.164234	-0.02515	0.137123	-0.038702	0.119322	-0.057065	0.021758	-0.070896	-0.102454	-0.152076	-0.244748	-0.058975	-0.231661	0.089568	-0.191774	0.115758	-0.145048	0.134798	-0.03667	0.131195	0.03501	0.108112	0.114642	0.076393	0.148422	0.053677	0.177538	0.023567	0.177822
'SDNHM28480D.JPG'	0.174686	-0.001348	0.168458	0.029771	0.138417	0.047069	0.115562	0.069404	0.011582	0.068681	-0.122674	0.147163	-0.230086	0.075718	0.134458	-0.00045	0.056158	0.007232	-0.073178	0.008917	0.1678	-0.031259	0.13502	-0.050625	0.110328	-0.06538	-0.000361	-0.071167	-0.101689	-0.148289	-0.232825	-0.075144	-0.215956	0.109662	-0.191413	0.135496	-0.153769	0.143758	-0.035923	0.138412	0.045086	0.117689	0.11981	0.092291	0.160393	0.062575	0.189638	0.023226	0.186218
'CAS170490d.JPG'	0.179038649	-0.011639547	0.17502179	0.020795827	0.140650322	0.04538525	0.122657425	0.061693053	0.024524821	0.065872804	-0.095054335	0.136875267	-0.25965919	0.070178447	0.150108899	-0.00422774	0.048301243	-0.002138308	-0.080484561	0.005035328	0.173310065	-0.036109728	0.137376992	-0.057941917	0.119769894	-0.071351266	0.016970894	-0.063684741	-0.102249936	-0.128059816	-0.256849454	-0.04240266	-0.232069363	0.096050998	-0.196456408	0.115439391	-0.145159895	0.132366062	-0.021166801	0.12196463	0.051171588	0.095072686	0.124494373	0.071452198	0.152278261	0.054148445	0.186782483	0.015004904	0.183968327
'BYU43147D.JPG'	0.182126229	-0.006606374	0.171456063	0.022188038	0.152455776	0.039016392	0.106449101	0.06203482	0.01178887	0.076294705	-0.113046603	0.166815207	-0.229595867	0.074825661	0.142269528	-0.006945335	0.040154647	0.00236739	-0.097207128	0.016555115	0.165390868	-0.043325121	0.136926513	-0.054434367	0.110800232	-0.059746727	0.01428343	-0.064485414	-0.098902191	-0.151515975	-0.228705897	-0.050413459	-0.224754586	0.112551	-0.203446657	0.132971487	-0.157519854	0.154986332	-0.045113117	0.144301274	0.033555983	0.110527249	0.105741269	0.08472374	0.164816554	0.046106696	0.188063608	0.016092715	0.180256297
'UMNH2208D.JPG'	0.175952	0.001786	0.176293	0.020326	0.137231	0.05006	0.110749	0.072042	0.021502	0.076016	-0.099275	0.138158	-0.246472	0.065787	0.148572	0.000809	0.076943	0.001303	-0.087653	-0.000191	0.17454	-0.025661	0.137729	-0.048906	0.109129	-0.062969	0.018918	-0.069999	-0.10661	-0.141375	-0.247551	-0.067067	-0.231202	0.093978	-0.193093	0.112268	-0.14011	0.131356	-0.022872	0.130972	0.045425	0.111596	0.115361	0.087638	0.151911	0.057188	0.185351	0.015731	0.183955
'SDNHM22644D.JPG'	0.165694	-0.009049	0.162268	0.014449	0.135735	0.03353	0.119376	0.055398	0.005591	0.06533	-0.102216	0.169083	-0.241945	0.084815	0.122774	-0.00871	0.061593	-0.015575	-0.033351	-0.013106	0.162203	-0.035639	0.136115	-0.056284	0.112872	-0.072027	0.005581	-0.087701	-0.095449	-0.14009	-0.245858	-0.066854	-0.220158	0.125532	-0.185922	0.154231	-0.137681	0.162475	-0.032687	0.150905	0.042829	0.133749	0.125279	0.084044	0.155417	0.048174	0.177134	0.009497	0.175425
'SDNHM38186D.JPG'	0.170294	-0.007085	0.173362	0.023093	0.141333	0.047559	0.123495	0.068616	0.021366	0.064874	-0.089853	0.125115	-0.257121	0.082877	0.137171	-0.004244	0.073643	-0.00741	-0.068998	0.002726	0.169727	-0.03503	0.139504	-0.052679	0.118179	-0.073831	0.014859	-0.080946	-0.107759	-0.12799	-0.260319	-0.044466	-0.231969	0.110726	-0.188333	0.120938	-0.131957	0.123291	-0.018657	0.119766	0.048625	0.103708	0.12035	0.081673	0.151917	0.053375	0.182103	0.013644	0.180311
'SDNHM43331D.JPG'	0.167406	-0.000536	0.166752	0.025234	0.143477	0.046041	0.112363	0.06988	0.008678	0.0776	-0.100383	0.15848	-0.235664	0.079409	0.135635	0.001332	0.067187	-0.0018	-0.104405	0.002753	0.168433	-0.029117	0.143185	-0.04383	0.112074	-0.067714	0.011674	-0.075538	-0.107678	-0.154889	-0.231108	-0.07806	-0.216453	0.111708	-0.179891	0.140114	-0.133941	0.152017	-0.031724	0.144004	0.03456	0.1215	0.115148	0.082109	0.153963	0.050211	0.17846	0.016972	0.179165
'SDNHM41265D.JPG'	0.167156	0.002071	0.169139	0.027188	0.133522	0.054343	0.111192	0.071275	0.008478	0.078266	-0.098858	0.157444	-0.22703	0.083971	0.137429	0.003462	0.07145	0.006498	-0.074607	0.005638	0.169042	-0.028933	0.134467	-0.04995	0.108511	-0.065147	0.008255	-0.062748	-0.102319	-0.161231	-0.244791	-0.079085	-0.208724	0.113994	-0.170581	0.135637	-0.129052	0.151258	-0.0333	0.144042	0.029842	0.115943	0.11295	0.080198	0.148278	0.057539	0.181931	0.018566	0.181456
'CAS170412D.JPG'	0.181233	-0.003387	0.172243	0.020411	0.138731	0.048816	0.11803	0.071069	0.016109	0.087184	-0.094813	0.142389	-0.232526	0.075088	0.152052	-0.003738	0.052326	-0.000011	-0.065591	0.005603	0.171357	-0.027234	0.139522	-0.052567	0.115985	-0.072505	0.011577	-0.06881	-0.114013	-0.143509	-0.238734	-0.059941	-0.216521	0.113113	-0.187134	0.13132	-0.141055	0.137734	-0.033575	0.140876	0.025519	0.11285	0.10919	0.082513	0.151543	0.061055	0.188163	0.013623	0.185653
'SDNHM2333D.JPG'	0.1708719	-0.0084082	0.1678418	0.0245834	0.1294318	0.0497899	0.1159522	0.0629859	0.0142809	0.0793378	-0.1086287	0.1455375	-0.2412507	0.0774001	0.1422647	-0.004703	0.0675669	0.0011987	-0.0402056	0.0076535	0.1691675	-0.0310626	0.1309484	-0.0499615	0.1165193	-0.0697618	0.0202825	-0.0784486	-0.0917831	-0.1574534	-0.2492992	-0.0507182	-0.2253296	0.1109356	-0.1997624	0.1300084	-0.1537412	0.1407575	-0.0353488	0.1318453	0.0430352	0.1152378	0.1177884	0.0815996	0.1440371	0.0627787	0.1783614	0.0186106	0.1766854
'SDNHM28063D.JPG'	0.163528	0.002784	0.165097	0.027866	0.137602	0.04928	0.114792	0.064911	0.018298	0.07373	-0.09826	0.141962	-0.248268	0.069322	0.139864	0.005189	0.073566	0.00662	-0.063514	0.010219	0.166861	-0.023973	0.140369	-0.044731	0.11606	-0.060138	0.02587	-0.067269	-0.102141	-0.145256	-0.257617	-0.073742	-0.226292	0.101964	-0.184888	0.12521	-0.134484	0.139886	-0.023422	0.126903	0.046063	0.108168	0.115031	0.081737	0.148149	0.051863	0.175266	0.020324	0.17584
'CAS35237D.JPG'	0.183270442	-0.00305549	0.1736912	0.023859536	0.148881599	0.051313559	0.12357548	0.070671473	0.025286685	0.081135848	-0.125118149	0.136620107	-0.225196784	0.062177598	0.147232293	-0.003207199	0.065614234	-4.92E-05	-0.079512598	0.007105406	0.17496041	-0.035183818	0.143884648	-0.054006052	0.119446545	-0.07144589	0.019411828	-0.079108418	-0.1257083	-0.132073168	-0.231390998	-0.045077917	-0.218460691	0.091867981	-0.204226	0.111540712	-0.165830569	0.126987037	-0.0475173	0.12028954	0.047295365	0.097422137	0.123145694	0.087288332	0.166930952	0.060988741	0.190964906	0.018185752	0.18876885
'SDNHM20488D.JPG'	0.176866	0.00775	0.171626	0.031319	0.142877	0.051812	0.117211	0.071366	-0.000919	0.064208	-0.099719	0.143576	-0.229778	0.059945	0.123387	0.004929	0.073292	0.004664	-0.075313	0.000307	0.173237	-0.017824	0.14718	-0.036727	0.12415	-0.058768	0.006938	-0.064253	-0.136989	-0.147809	-0.238686	-0.076139	-0.209445	0.098625	-0.174585	0.123216	-0.130426	0.137506	-0.039712	0.133624	0.031066	0.115447	0.120077	0.082637	0.157009	0.057801	0.180071	0.022416	0.183963
'SDNHM58247D.JPG'	0.165372	-0.008904	0.167062	0.017557	0.137453	0.036255	0.118157	0.058418	0.026264	0.05323	-0.115074	0.164714	-0.223055	0.101373	0.142369	-0.007344	0.080882	-0.006128	-0.070525	-0.00013	0.163762	-0.032724	0.133048	-0.055096	0.113752	-0.069231	0.020154	-0.064318	-0.123103	-0.148487	-0.228962	-0.082194	-0.218239	0.137206	-0.191319	0.150337	-0.151403	0.161564	-0.028151	0.145854	0.050825	0.112865	0.116626	0.075214	0.149334	0.050216	0.176174	0.011974	0.171298
'SDNHM25319D.JPG'	0.171548	0.000949	0.167734	0.03076	0.136909	0.046226	0.119368	0.066791	0.012349	0.085078	-0.107768	0.152439	-0.239261	0.066789	0.140324	0.004469	0.060004	0.006379	-0.079045	0.005259	0.170783	-0.03209	0.138711	-0.04327	0.11677	-0.061731	0.014492	-0.076435	-0.112266	-0.150482	-0.237327	-0.072344	-0.218055	0.101463	-0.185507	0.132759	-0.141501	0.148296	-0.031169	0.13705	0.042118	0.106249	0.120705	0.082853	0.153129	0.05447	0.180327	0.022689	0.179044
'SDNHM23990D.JPG'	0.174185	-0.010224	0.170081	0.015787	0.143816	0.04039	0.124086	0.064715	0.024569	0.077554	-0.10133	0.156349	-0.241643	0.081497	0.14108	-0.00884	0.077816	-0.002094	-0.069091	0.009609	0.167855	-0.036482	0.134345	-0.054256	0.107347	-0.071439	0.00502	-0.068245	-0.104112	-0.145272	-0.244652	-0.056086	-0.224491	0.120082	-0.189084	0.141542	-0.139379	0.148909	-0.028739	0.143325	0.042551	0.113586	0.11494	0.074635	0.151584	0.046687	0.180499	0.008531	0.176338
'SDNHM3186D.JPG'	0.173841	-0.011593	0.166315	0.012569	0.143845	0.039867	0.119609	0.062731	0.011417	0.078727	-0.079626	0.149454	-0.242327	0.081822	0.129642	-0.00631	0.062387	-0.006347	-0.0694	0.008957	0.166587	-0.03123	0.141788	-0.051142	0.11632	-0.068238	0.006694	-0.073747	-0.115931	-0.142645	-0.257527	-0.059137	-0.207983	0.116366	-0.163914	0.13821	-0.114359	0.147429	-0.022567	0.136099	0.041347	0.113511	0.112092	0.08077	0.148829	0.051125	0.177808	0.005582	0.17697
'CAS93789D.JPG'	0.173003	-0.0079034	0.1677796	0.0282573	0.137687	0.0489244	0.11433	0.0669033	-0.0037089	0.0698044	-0.0732688	0.165878	-0.2611659	0.0540517	0.1368431	-0.0048578	0.0597311	-0.0080773	-0.0809936	0.0038199	0.1597202	-0.0392957	0.1310318	-0.056959	0.1007614	-0.0713311	-0.0005262	-0.0782418	-0.0839714	-0.1358974	-0.2414883	-0.0788793	-0.2282443	0.1019872	-0.1933046	0.1396139	-0.1305303	0.1557876	-0.0113959	0.1543868	0.0570434	0.1464764	0.1265442	0.1013859	0.1542838	0.0688907	0.1804703	0.0230406	0.1690146
'SDNHM32283D.JPG'	0.170186	-0.009626	0.164692	0.018615	0.136145	0.041447	0.120686	0.062856	0.023081	0.090164	-0.089326	0.141874	-0.250638	0.08278	0.130809	0.000285	0.072409	0.002634	-0.08987	0.015341	0.169408	-0.033175	0.138735	-0.052654	0.11901	-0.070573	0.013893	-0.069104	-0.104579	-0.146888	-0.255735	-0.043987	-0.221812	0.109977	-0.178387	0.124262	-0.127922	0.139083	-0.022835	0.129797	0.04348	0.102496	0.115927	0.071553	0.147146	0.04593	0.17547	0.008132	0.179583
'SDNHM43396D.JPG'	0.170064	-0.003832	0.163121	0.022726	0.137218	0.043488	0.117176	0.066909	0.023402	0.084018	-0.109801	0.154475	-0.224664	0.079315	0.143674	-0.006095	0.072004	0.004441	-0.081429	0.004667	0.166571	-0.030363	0.139897	-0.050274	0.116582	-0.067073	0.018781	-0.081483	-0.104604	-0.145435	-0.235396	-0.081488	-0.231857	0.113385	-0.203893	0.140495	-0.150988	0.150105	-0.026738	0.14334	0.043016	0.116357	0.119968	0.079164	0.150018	0.052349	0.172549	0.01466	0.175116
'SDNHM43779L.JPG'
'SDNHM43290D.JPG'	0.168422	-0.010536	0.166906	0.017757	0.135326	0.04093	0.118563	0.063743	0.022349	0.07486	-0.101236	0.158592	-0.239899	0.085878	0.12439	-0.008099	0.062823	-0.006661	-0.074731	0.005555	0.165453	-0.040649	0.130977	-0.059719	0.109945	-0.074671	0.013758	-0.068058	-0.101277	-0.141071	-0.245245	-0.066106	-0.222253	0.117373	-0.186565	0.137712	-0.140238	0.153862	-0.020967	0.146264	0.051506	0.11796	0.122278	0.083392	0.150924	0.052781	0.178267	0.010059	0.176155
'SDNHM34568D.JPG'	0.173179	0.000467	0.170966	0.031232	0.142611	0.050451	0.120771	0.067785	0.014567	0.080307	-0.107309	0.139998	-0.239166	0.065893	0.13452	0.002018	0.060436	0.007891	-0.06685	0.002806	0.169795	-0.031202	0.14083	-0.0488	0.115592	-0.067343	0.014442	-0.071617	-0.117219	-0.136381	-0.244934	-0.069568	-0.222917	0.097345	-0.185229	0.121403	-0.141068	0.136637	-0.030754	0.129373	0.03848	0.1085	0.126633	0.076829	0.163086	0.059463	0.187605	0.021566	0.185296
'SDNHM35834D.JPG'	0.16916	-0.004306	0.167433	0.028648	0.14296	0.043837	0.118062	0.067034	0.014329	0.085459	-0.110253	0.151147	-0.239507	0.078954	0.138887	0.001977	0.052069	0.0088	-0.076648	0.012135	0.165988	-0.03636	0.137914	-0.045674	0.110715	-0.066555	0.00606	-0.06772	-0.098313	-0.149481	-0.236397	-0.074238	-0.22217	0.1086	-0.186472	0.133497	-0.143535	0.147303	-0.031625	0.139104	0.039136	0.117904	0.12262	0.078099	0.156901	0.051452	0.182104	0.018478	0.179529
'SDNHM36163D.JPG'	0.167072	-0.004544	0.166889	0.024279	0.139512	0.038821	0.120771	0.066217	0.018609	0.060442	-0.109176	0.15441	-0.241163	0.071658	0.138992	-0.002023	0.07665	0.002251	-0.086876	-0.000101	0.165436	-0.024158	0.134492	-0.043076	0.110808	-0.065158	0.013762	-0.07556	-0.108532	-0.145851	-0.235698	-0.075857	-0.223707	0.103697	-0.187912	0.132532	-0.144369	0.14957	-0.025737	0.145498	0.050022	0.122262	0.127619	0.083221	0.15951	0.054359	0.180514	0.01689	0.177603
'SDNHM1195D.JPG'	0.168702	-0.003076	0.161429	0.019909	0.141919	0.037934	0.114362	0.067776	0.018009	0.066906	-0.080194	0.148532	-0.239913	0.083512	0.135363	0.000226	0.052761	-0.004667	-0.076425	0.00039	0.165181	-0.029265	0.144422	-0.049987	0.112249	-0.06679	0.012804	-0.080942	-0.101811	-0.150847	-0.260656	-0.058917	-0.215963	0.11909	-0.175649	0.141259	-0.121543	0.144491	-0.010882	0.133114	0.050808	0.120036	0.112886	0.085279	0.147341	0.046735	0.170175	0.013843	0.17044
'SDNHM40868D.JPG'	0.172056	-0.006584	0.165708	0.02803	0.140484	0.043743	0.120199	0.065298	0.01358	0.075017	-0.110267	0.162951	-0.243929	0.077998	0.140562	-0.002141	0.079799	-0.000888	-0.069098	0.006501	0.166259	-0.033585	0.136145	-0.048036	0.111886	-0.068313	0.01293	-0.076571	-0.094948	-0.148286	-0.234255	-0.07938	-0.222343	0.110023	-0.188678	0.144118	-0.144111	0.157698	-0.035629	0.150295	0.031536	0.11257	0.119529	0.074181	0.14908	0.049854	0.176731	0.016797	0.17511
'CAS192676D.JPG'	0.177686703	-0.011811577	0.17672665	0.009042468	0.156023173	0.02552067	0.126262942	0.051722528	0.015856082	0.066061308	-0.124536426	0.139455009	-0.227013824	0.081543838	0.15160637	-0.007791535	0.070911295	0.001861613	-0.058504858	0.012225381	0.169633055	-0.027082118	0.151214972	-0.036706264	0.122591318	-0.056621082	0.009483619	-0.060291371	-0.124624055	-0.119292991	-0.232853524	-0.061122483	-0.22356933	0.113512917	-0.203807729	0.130043647	-0.165764272	0.139675253	-0.050594031	0.129278364	0.029733314	0.102623044	0.122800223	0.063945628	0.163400504	0.034368647	0.185723361	0.004735682	0.183207956
'SDNHM41467D.JPG'	0.181297	-0.011174	0.170712	0.025545	0.136658	0.043717	0.1141	0.064976	0.012317	0.084495	-0.10272	0.154514	-0.23126	0.085244	0.143244	-0.00717	0.053004	0.000842	-0.07626	0.00491	0.16802	-0.041252	0.133501	-0.054516	0.106937	-0.075738	0.002492	-0.077006	-0.100261	-0.151306	-0.241547	-0.05406	-0.215353	0.117934	-0.182049	0.137889	-0.138723	0.151815	-0.03033	0.144253	0.036436	0.117458	0.112227	0.080965	0.147953	0.057002	0.185054	0.015173	0.184024
'SDNHM3196D.JPG'	0.169858	-0.015455	0.170278	0.015161	0.149782	0.038599	0.126536	0.056085	0.018749	0.074196	-0.094736	0.152044	-0.258601	0.090978	0.128567	-0.010848	0.05889	-0.002863	-0.061103	0.012567	0.1593	-0.038462	0.136447	-0.05293	0.108298	-0.071987	0.003891	-0.071657	-0.101976	-0.137335	-0.241682	-0.0601	-0.228734	0.121289	-0.184862	0.139713	-0.13311	0.150413	-0.023397	0.136915	0.053332	0.115398	0.123596	0.078899	0.153045	0.048404	0.178684	0.006377	0.174221
'SDNHM41190D.JPG'	0.172477	-0.005771	0.17124	0.021278	0.142169	0.039541	0.116575	0.063608	0.018823	0.074774	-0.115643	0.148027	-0.241491	0.073922	0.141353	-0.000405	0.06629	0.006169	-0.08549	0.010873	0.17098	-0.027535	0.138409	-0.047471	0.119147	-0.068123	0.011262	-0.061537	-0.108809	-0.143374	-0.235128	-0.071514	-0.227524	0.104574	-0.193399	0.12907	-0.150149	0.14304	-0.031794	0.138064	0.042175	0.113842	0.121523	0.077024	0.157287	0.047372	0.181671	0.012178	0.180104
'CAS40055D.JPG'	0.17271664	-0.006652058	0.165483241	0.024180863	0.142566214	0.038212757	0.114805155	0.059466792	0.020790673	0.06991385	-0.109815684	0.158895232	-0.234946458	0.07314215	0.143497034	-0.003927076	0.065781536	0.000127551	-0.078239456	0.008011649	0.165864835	-0.027935013	0.14161856	-0.04458257	0.118710939	-0.065530653	0.029235203	-0.077644642	-0.107285565	-0.159488587	-0.238444668	-0.045442827	-0.214681815	0.104796201	-0.196276454	0.132052191	-0.153045025	0.150203282	-0.03840522	0.145146225	0.044088459	0.112626254	0.111876084	0.076555506	0.151582422	0.042226374	0.176858794	0.014636476	0.177453755
'CAS40089D.JPG'	0.167423	-0.009713	0.168654	0.017961	0.141897	0.043595	0.121339	0.065643	0.025737	0.093636	-0.110755	0.147354	-0.234406	0.080017	0.137531	-0.006294	0.078799	0.000906	-0.051364	0.022842	0.168331	-0.038449	0.138944	-0.05106	0.112857	-0.067629	0.015971	-0.062903	-0.103916	-0.151104	-0.230896	-0.065128	-0.217533	0.117187	-0.19432	0.139626	-0.153987	0.145691	-0.044153	0.144105	0.027964	0.124882	0.115705	0.086108	0.149332	0.051909	0.176469	0.008751	0.178069
'SDNHM34568D (2).JPG'	0.174232	-0.000642	0.169206	0.03257	0.143357	0.049822	0.120788	0.067482	0.016045	0.082792	-0.105748	0.138599	-0.243359	0.063669	0.150435	0.000703	0.059636	0.010639	-0.067904	0.005837	0.171381	-0.030921	0.141683	-0.048149	0.115247	-0.065899	0.012034	-0.070207	-0.1174	-0.134768	-0.244612	-0.065946	-0.225189	0.092066	-0.186407	0.118	-0.140402	0.134115	-0.029943	0.128682	0.036795	0.10453	0.124367	0.07793	0.15689	0.058751	0.188088	0.023889	0.186124
'CAS182514D.JPG'	0.173097555	-0.007093618	0.169475602	0.016123124	0.147269083	0.035368716	0.123518233	0.057574734	0.019329244	0.076883317	-0.095458879	0.141563117	-0.255722403	0.06294556	0.142751251	-0.000873039	0.053351019	0.005172172	-0.053164994	0.01002002	0.173047295	-0.035720242	0.147349674	-0.043857668	0.119141982	-0.061775546	0.01407924	-0.063502792	-0.116249993	-0.133935533	-0.251455822	-0.042252255	-0.225471036	0.092372191	-0.193102967	0.120929551	-0.143161487	0.137907221	-0.027500249	0.130800051	0.039240149	0.103002668	0.12295189	0.066618573	0.158262762	0.042648584	0.182760588	0.012499185	0.182761006
'SDNHM20470D.JPG'	0.174735	-0.016924	0.174737	0.013731	0.148494	0.038342	0.126314	0.062742	0.01146	0.083959	-0.093636	0.152732	-0.251116	0.084615	0.125881	-0.006272	0.06292	-0.001838	-0.083892	0.010308	0.167569	-0.040795	0.138644	-0.055122	0.109191	-0.075777	-0.002188	-0.075539	-0.095516	-0.139222	-0.251285	-0.053341	-0.218904	0.111287	-0.177465	0.134473	-0.129165	0.147942	-0.028996	0.143219	0.044337	0.115422	0.119078	0.077593	0.156099	0.048237	0.182825	0.004125	0.176562
'UMNH2228D.JPG'	0.177194	-0.005703	0.167905	0.024396	0.13362	0.054627	0.113484	0.069163	0.01085	0.086192	-0.091252	0.152615	-0.255832	0.061572	0.142448	0.000204	0.055083	0.00578	-0.062999	0.008653	0.171853	-0.027652	0.140176	-0.050733	0.112341	-0.06174	0.011848	-0.070701	-0.101372	-0.142287	-0.243718	-0.068279	-0.236575	0.09142	-0.194744	0.123482	-0.134859	0.149197	-0.024291	0.136074	0.034483	0.105472	0.114569	0.074596	0.145109	0.057434	0.18143	0.015074	0.185388
'SDNHM37998D.JPG'	0.17224	-0.012902	0.172108	0.018811	0.14408	0.039894	0.121095	0.063111	0.021392	0.080959	-0.119675	0.147029	-0.232484	0.079867	0.136589	-0.007044	0.069149	-0.003568	-0.064719	0.007434	0.172056	-0.038273	0.140828	-0.055177	0.110484	-0.073458	0.013782	-0.08058	-0.115947	-0.14132	-0.236051	-0.047494	-0.216454	0.111337	-0.189587	0.133934	-0.15248	0.146391	-0.040201	0.138049	0.041001	0.117537	0.119359	0.083955	0.155306	0.048735	0.184508	0.01078	0.179694
'CAS81530D.JPG'	0.1749022	0.003402	0.170165	0.0347698	0.139682	0.0499013	0.1140397	0.0690406	0.0100023	0.0680501	-0.1188297	0.1471067	-0.2435588	0.0513982	0.1338625	0.0037217	0.0553251	0.0019837	-0.1052084	-0.0022846	0.1697881	-0.0172812	0.1416691	-0.0378539	0.1203196	-0.0607112	0.0138122	-0.0748628	-0.0979932	-0.1571632	-0.2313659	-0.060133	-0.2144104	0.0826121	-0.1990523	0.1175256	-0.1617953	0.1391336	-0.0423578	0.1400893	0.0389556	0.1099226	0.1161969	0.0841598	0.1522597	0.0586776	0.1848058	0.0301077	0.1871002
'SDNHM39864D.JPG'	0.173674	-0.008712	0.170687	0.018107	0.140868	0.038369	0.118215	0.063048	0.015562	0.081434	-0.082861	0.153011	-0.243141	0.075149	0.121499	-0.001752	0.062526	0.004803	-0.104874	0.015051	0.166396	-0.035474	0.135035	-0.053623	0.105028	-0.071337	0.002347	-0.058344	-0.099519	-0.135548	-0.248798	-0.071274	-0.214006	0.109282	-0.17872	0.142549	-0.125394	0.148893	-0.013444	0.141488	0.049853	0.114199	0.120432	0.077982	0.158182	0.048981	0.183007	0.009173	0.180491
'SDNHM43356D.JPG'	0.172611	-0.009652	0.16772	0.020593	0.143128	0.038534	0.121748	0.061324	0.012547	0.08734	-0.095753	0.146444	-0.243163	0.079226	0.141709	-0.005636	0.049168	-0.003378	-0.09287	0.004002	0.166291	-0.034757	0.137371	-0.051421	0.112814	-0.066129	0.010847	-0.070069	-0.107031	-0.140743	-0.247963	-0.050252	-0.219685	0.107135	-0.1831	0.130936	-0.134581	0.143461	-0.025814	0.132471	0.041446	0.109494	0.120287	0.075339	0.152736	0.048144	0.180867	0.012426	0.17968
'SDNHM41191D.JPG'	0.162593	-0.001057	0.163462	0.022957	0.126791	0.042046	0.105213	0.063172	0.018179	0.077818	-0.092565	0.163664	-0.246207	0.087464	0.138225	0.001219	0.063379	-0.004047	-0.076461	0.001845	0.160981	-0.028625	0.137016	-0.051327	0.113575	-0.067286	0.028853	-0.064181	-0.096144	-0.151486	-0.238019	-0.086722	-0.22658	0.124184	-0.182873	0.150558	-0.130309	0.161205	-0.020666	0.145457	0.03752	0.11258	0.110434	0.078014	0.143208	0.050336	0.173112	0.014486	0.173835
'SDNHM20471D.JPG'	0.178845	-0.013515	0.175011	0.019515	0.144536	0.044206	0.120682	0.061706	0.004874	0.073439	-0.097811	0.143545	-0.23751	0.085465	0.150707	-0.004719	0.058281	0.000781	-0.089236	0.015279	0.174623	-0.040131	0.137962	-0.056722	0.113204	-0.075535	-0.002455	-0.067908	-0.099912	-0.133074	-0.256153	-0.052343	-0.209036	0.11683	-0.172486	0.136894	-0.129859	0.144364	-0.036291	0.128093	0.037098	0.105577	0.111605	0.076486	0.152156	0.05958	0.184076	0.010569	0.182493
'SDNHM36676D.JPG'	0.168587	-0.004302	0.165952	0.026447	0.137451	0.046832	0.118935	0.066069	0.016893	0.074067	-0.111455	0.15884	-0.231836	0.08342	0.139448	0.000889	0.065645	0.005406	-0.082631	0.002733	0.163323	-0.028675	0.134048	-0.043004	0.111345	-0.061995	0.011652	-0.066114	-0.115733	-0.159524	-0.227802	-0.081937	-0.216045	0.112643	-0.182601	0.137917	-0.143495	0.154784	-0.030977	0.144908	0.043816	0.118781	0.124583	0.08167	0.151102	0.054634	0.179702	0.016237	0.177675
'SDNHM28324D.JPG'	0.173231	-0.009327	0.174263	0.018627	0.145826	0.03988	0.118782	0.060185	0.033434	0.062988	-0.121857	0.147991	-0.230891	0.075965	0.138914	-0.005382	0.084725	-0.003292	-0.034529	0.002504	0.171277	-0.035423	0.140201	-0.051736	0.110073	-0.068067	0.027423	-0.088199	-0.132431	-0.130872	-0.237374	-0.05623	-0.220307	0.108846	-0.191939	0.126155	-0.154344	0.141238	-0.036631	0.135093	0.047185	0.119557	0.117317	0.082606	0.15875	0.051426	0.183169	0.011017	0.179102
'SDNHM33578D.JPG'	0.178054	-0.001738	0.173372	0.026251	0.132906	0.053185	0.116318	0.067828	0.015744	0.078502	-0.114375	0.143723	-0.241218	0.076965	0.138582	0.001341	0.057323	0.006112	-0.049241	0.003922	0.174029	-0.032501	0.14013	-0.050977	0.115853	-0.067129	0.01392	-0.060157	-0.106994	-0.143187	-0.243063	-0.069168	-0.222313	0.103643	-0.189374	0.130046	-0.14684	0.139553	-0.035437	0.133332	0.034214	0.107963	0.118585	0.0746	0.148025	0.055026	0.182112	0.013515	0.183864
'SDNHM58515D.JPG'	0.165229	-0.009836	0.164096	0.010576	0.142045	0.04063	0.11947	0.069008	0.020702	0.071409	-0.107611	0.166544	-0.217231	0.083639	0.135919	-0.008584	0.074423	-0.010182	-0.062699	0.005696	0.161281	-0.040629	0.140055	-0.052949	0.114234	-0.069671	0.020991	-0.080205	-0.124911	-0.140621	-0.23014	-0.074823	-0.220228	0.123417	-0.193236	0.146998	-0.147104	0.161378	-0.02889	0.15101	0.043182	0.121292	0.119709	0.090629	0.151771	0.05144	0.173195	0.005367	0.167257
'AZM47838D.JPG'	0.174104	-0.003311	0.173639	0.022685	0.148948	0.044373	0.117876	0.068487	0.012211	0.078032	-0.102435	0.142423	-0.213966	0.085576	0.131229	0.004086	0.058658	0.013217	-0.098125	0.013264	0.171104	-0.023177	0.142061	-0.042298	0.11363	-0.057448	0.008091	-0.067189	-0.111786	-0.156815	-0.244778	-0.069095	-0.20866	0.115282	-0.179121	0.127442	-0.138994	0.137724	-0.038236	0.128323	0.035791	0.106745	0.120664	0.077385	0.159319	0.045702	0.178603	0.012614	0.178833
'SDNHM29599D.JPG'	0.175318	0.001985	0.172075	0.031072	0.131715	0.053754	0.113284	0.073382	0.007615	0.076579	-0.097429	0.140682	-0.24127	0.075297	0.13996	0.001411	0.050877	0.005108	-0.049048	0.010104	0.173176	-0.025332	0.133439	-0.050541	0.114703	-0.070304	0.012174	-0.070693	-0.099482	-0.145883	-0.253143	-0.075829	-0.22162	0.107387	-0.181562	0.126112	-0.132012	0.13627	-0.026329	0.133284	0.037335	0.111881	0.110545	0.081374	0.148585	0.057828	0.183699	0.022008	0.184444
'SDNHM8510D.JPG'	0.164764	-0.003773	0.162135	0.025556	0.134803	0.042985	0.113693	0.066426	0.019081	0.084958	-0.093159	0.163252	-0.253288	0.067743	0.134264	-0.003111	0.05128	-0.000393	-0.089069	0.001432	0.16395	-0.027927	0.129658	-0.045784	0.105593	-0.064825	0.01283	-0.076463	-0.078323	-0.164034	-0.245552	-0.069063	-0.22485	0.100323	-0.184592	0.133806	-0.133972	0.150932	-0.024053	0.156803	0.045187	0.132282	0.115007	0.088858	0.146037	0.05486	0.17353	0.021268	0.171579
'CAS192798D.JPG'	0.1641276	-0.0024839	0.1655561	0.0243211	0.1465222	0.0432978	0.1224843	0.0625999	0.0271573	0.0710964	-0.1162117	0.1511127	-0.2386119	0.0679326	0.1440342	-0.0043132	0.0811288	0.0020285	-0.0653558	0.0066128	0.1594068	-0.0356827	0.1467998	-0.0484801	0.1226383	-0.0646126	0.0292244	-0.0654391	-0.1152074	-0.1413996	-0.2346301	-0.0640813	-0.2185095	0.1084311	-0.2019289	0.1366084	-0.1611081	0.1445606	-0.0334728	0.1380095	0.0474607	0.105781	0.1171585	0.0735374	0.1527889	0.0523307	0.1738397	0.0203158	0.1703255
'SDNHM4125D.JPG'	0.173524	-0.012306	0.167292	0.021628	0.136186	0.042022	0.118251	0.055013	0.016168	0.081918	-0.078095	0.156916	-0.241254	0.071085	0.140965	-0.007103	0.045707	-0.002957	-0.085433	0.006787	0.162897	-0.038387	0.137933	-0.04907	0.113318	-0.067223	0.005565	-0.066549	-0.109107	-0.15631	-0.252739	-0.043284	-0.20519	0.101525	-0.176453	0.138714	-0.12795	0.156527	-0.018111	0.142693	0.043136	0.110118	0.119464	0.072157	0.156633	0.054537	0.181924	0.013386	0.176377
'SDNHM741D.JPG'	0.177675	0.001228	0.170885	0.025346	0.139346	0.049576	0.118717	0.071527	0.02388	0.077817	-0.124034	0.148547	-0.231567	0.069966	0.139408	0.003559	0.076405	0.004722	-0.080486	-0.001236	0.171556	-0.026298	0.136166	-0.047318	0.113653	-0.064055	0.016569	-0.069554	-0.103429	-0.15087	-0.236533	-0.064475	-0.223193	0.104137	-0.195199	0.125313	-0.157891	0.139801	-0.050441	0.136583	0.030335	0.108876	0.111752	0.081372	0.148539	0.056134	0.180713	0.019065	0.181024
'SDNHM3263D.JPG'	0.176379	-0.010783	0.175265	0.010104	0.147854	0.034043	0.125151	0.056879	0.01451	0.081553	-0.099492	0.151999	-0.248462	0.090812	0.130771	-0.003704	0.068583	-0.006611	-0.074116	0.010586	0.167173	-0.038503	0.137399	-0.052614	0.115136	-0.072301	-0.001699	-0.075917	-0.107443	-0.141729	-0.239473	-0.052695	-0.218189	0.118629	-0.179726	0.140104	-0.13408	0.150052	-0.031826	0.141522	0.044979	0.116449	0.119304	0.076261	0.154057	0.043123	0.18004	0.002552	0.174984
'SDNHM28384D.JPG'	0.176661	0.002205	0.171963	0.032492	0.139802	0.046562	0.120526	0.070231	0.005624	0.073067	-0.095196	0.145091	-0.249022	0.056023	0.137908	0.001881	0.064687	0.002445	-0.079772	-0.007079	0.169864	-0.028776	0.143673	-0.044607	0.117018	-0.063831	0.005412	-0.06871	-0.10449	-0.135787	-0.249439	-0.081804	-0.219762	0.096988	-0.181867	0.129795	-0.130868	0.141901	-0.030875	0.132851	0.038789	0.114164	0.123655	0.081552	0.155811	0.057724	0.183196	0.023261	0.182903
'CNHM12342D.JPG'	0.169169404	-0.003955279	0.168817482	0.021016374	0.153056828	0.038889855	0.134715997	0.065794053	0.038404132	0.072117905	-0.114946301	0.162609453	-0.237604353	0.05587184	0.143383542	-0.005285868	0.068412595	0.001037758	-0.105700191	0.018056812	0.162388654	-0.03514036	0.139288889	-0.056433131	0.109809776	-0.075358934	0.021344983	-0.059358625	-0.118473234	-0.131258965	-0.215457371	-0.066749892	-0.220701621	0.094997597	-0.205052652	0.128242717	-0.163360604	0.153401733	-0.027897068	0.147255168	0.067433811	0.1034571	0.136286484	0.08367592	0.165398107	0.044542746	0.179553017	0.015954236	0.172723935
'SDNHM58234D.JPG'	0.163342	-0.00747	0.161851	0.015216	0.136655	0.039574	0.118455	0.062031	0.022737	0.073151	-0.066717	0.15546	-0.242744	0.085156	0.125555	-0.003698	0.074601	0.006995	-0.072616	0.019884	0.163292	-0.027509	0.130786	-0.043535	0.10756	-0.061773	0.012482	-0.063777	-0.11467	-0.146302	-0.256148	-0.080218	-0.219251	0.123388	-0.171451	0.142046	-0.111457	0.154176	-0.00014	0.144152	0.054007	0.111995	0.116409	0.072458	0.149684	0.048203	0.172991	0.008746	0.172041
'SDNHM43998D.JPG'	0.173858	0.000623	0.170508	0.032897	0.136399	0.052373	0.111946	0.070234	0.008541	0.079358	-0.088709	0.159177	-0.242574	0.075801	0.137567	0.002915	0.046808	-0.00357	-0.074337	0.001096	0.161284	-0.036661	0.140858	-0.041826	0.114258	-0.064278	0.016572	-0.085357	-0.110959	-0.154508	-0.23786	-0.079139	-0.220809	0.109532	-0.175386	0.137376	-0.123923	0.153342	-0.024106	0.137091	0.037708	0.120535	0.118315	0.085386	0.151112	0.059146	0.180639	0.020347	0.174847
'SDNHM44078D.JPG'	0.165568	-0.001634	0.165319	0.023493	0.139979	0.04478	0.122248	0.067936	0.02078	0.074117	-0.112717	0.144147	-0.242154	0.079371	0.13637	0.001667	0.064595	-0.000383	-0.06829	0.005932	0.165361	-0.026317	0.138168	-0.044532	0.116825	-0.064484	0.016809	-0.069061	-0.107187	-0.14432	-0.239626	-0.071688	-0.226176	0.107569	-0.191042	0.130053	-0.146976	0.140327	-0.029863	0.133886	0.044115	0.112243	0.125053	0.075969	0.154202	0.050061	0.178323	0.015056	0.178756
'SDNHM20482D.JPG'	0.178039	-0.00044	0.171569	0.033053	0.145099	0.049593	0.11769	0.070073	0.005942	0.079026	-0.109258	0.140391	-0.2397	0.073408	0.134914	0.008567	0.04287	0.011871	-0.102274	0.013462	0.171904	-0.030558	0.145295	-0.045204	0.111481	-0.059856	0.003637	-0.07477	-0.095008	-0.152203	-0.240522	-0.070176	-0.219609	0.106199	-0.187031	0.126249	-0.142512	0.134381	-0.035713	0.13365	0.040046	0.1147	0.119164	0.076689	0.156055	0.053742	0.180652	0.020507	0.184
'SDNHM25846D.JPG'	0.1708	0.000729	0.164451	0.028511	0.141699	0.054291	0.115839	0.073026	0.014654	0.08191	-0.106629	0.14626	-0.250893	0.056765	0.146471	0.003485	0.079203	-0.000827	-0.096135	0.008488	0.169751	-0.027204	0.142352	-0.051605	0.118941	-0.07058	0.014956	-0.083487	-0.092109	-0.146254	-0.233835	-0.067588	-0.237336	0.090381	-0.198126	0.114733	-0.147884	0.138475	-0.039955	0.139072	0.033953	0.113333	0.115549	0.091287	0.153116	0.063462	0.178541	0.024875	0.180511
'ASM01294L.JPG'
'SDNHM38226D.JPG'	0.174975	-0.007992	0.167917	0.017925	0.137245	0.039558	0.11491	0.059847	0.000897	0.074135	-0.085374	0.168214	-0.24593	0.07913	0.126816	-0.004974	0.05868	-0.001582	-0.085468	0.007011	0.169556	-0.037657	0.137204	-0.053567	0.107187	-0.071315	-0.004862	-0.082005	-0.091716	-0.159791	-0.246065	-0.057291	-0.217247	0.108374	-0.17533	0.138293	-0.124504	0.161088	-0.023153	0.152011	0.037858	0.118676	0.11996	0.083794	0.154463	0.053284	0.181538	0.011003	0.180983
'SDNHM31437D.JPG'	0.166441	-0.000334	0.166846	0.028967	0.134515	0.046007	0.116792	0.065923	0.020964	0.068651	-0.111404	0.153277	-0.262179	0.050856	0.134786	-0.000054	0.068549	-0.002419	-0.066262	0.000089	0.169412	-0.028237	0.135281	-0.043377	0.114766	-0.064221	0.017973	-0.070551	-0.089067	-0.147461	-0.236653	-0.055403	-0.245487	0.082473	-0.205488	0.111463	-0.153733	0.140263	-0.036237	0.144134	0.042439	0.116044	0.121176	0.088661	0.152345	0.060644	0.179549	0.025842	0.180837
'SDNHM29100D.JPG'	0.177575	0.000432	0.165786	0.022061	0.13987	0.056037	0.108874	0.073117	0.012391	0.075001	-0.109976	0.149751	-0.244009	0.047765	0.130634	-0.004304	0.068746	0.003271	-0.069095	0.007815	0.165138	-0.020039	0.141933	-0.047774	0.119067	-0.066376	0.020099	-0.070187	-0.102383	-0.15016	-0.237795	-0.062499	-0.231862	0.084303	-0.199508	0.120756	-0.150319	0.143665	-0.042629	0.142743	0.027318	0.115574	0.107878	0.089086	0.151524	0.061409	0.182485	0.018203	0.184324
'SDNHM39805L.JPG'
'SDNHM23698D.JPG'	0.17373	0.000539	0.166891	0.026753	0.140354	0.048468	0.115668	0.067169	0.023056	0.07438	-0.110525	0.154773	-0.249664	0.080177	0.117007	0.002549	0.06316	0.006824	-0.058183	0.001864	0.16617	-0.028681	0.137191	-0.047045	0.111241	-0.063576	0.024659	-0.068953	-0.091649	-0.159935	-0.245288	-0.076649	-0.229002	0.114158	-0.19375	0.136757	-0.145682	0.14793	-0.031497	0.139632	0.042471	0.107075	0.118653	0.076715	0.150575	0.050081	0.176019	0.017133	0.173556
'SDNHM42380D.JPG'	0.169669	-0.006467	0.171326	0.02156	0.143653	0.041819	0.124151	0.062627	0.033142	0.066661	-0.101351	0.140602	-0.250856	0.070911	0.134455	-0.00311	0.073401	0.001377	-0.055172	0.007477	0.171473	-0.036894	0.140899	-0.051885	0.113795	-0.070639	0.027169	-0.069583	-0.119955	-0.130314	-0.250977	-0.053819	-0.231025	0.103031	-0.194139	0.125618	-0.143195	0.137904	-0.017676	0.125458	0.053733	0.100122	0.122323	0.072868	0.154025	0.048524	0.180312	0.014202	0.176652
'CAS40054D.JPG'	0.167904458	-0.009833364	0.162153457	0.019712648	0.138402584	0.045398526	0.116922876	0.063283727	0.024261138	0.0806307	-0.104250511	0.157094243	-0.24368992	0.080565663	0.131012678	-0.006348213	0.059581921	0.000593773	-0.089029109	0.011852008	0.163519275	-0.03553679	0.140306606	-0.049169298	0.114322224	-0.068505426	0.019732854	-0.071445223	-0.077948068	-0.157015926	-0.251220625	-0.045286537	-0.218007415	0.109888507	-0.196121868	0.136448675	-0.149921217	0.152671398	-0.033266313	0.141428151	0.047736609	0.108485159	0.113928265	0.074663127	0.149591033	0.045633188	0.175246387	0.009790304	0.174093081
'SDNHM58244D.JPG'	0.176949	0.002381	0.16663	0.021761	0.134932	0.044119	0.112108	0.061364	0.006264	0.073164	-0.087057	0.152703	-0.222648	0.082001	0.138999	0.002875	0.059616	0.001116	-0.102033	0.003798	0.167264	-0.029466	0.137085	-0.047116	0.11638	-0.068608	0.013665	-0.072121	-0.127711	-0.161012	-0.244313	-0.056641	-0.203337	0.114211	-0.166385	0.133334	-0.122669	0.149906	-0.023128	0.137333	0.041339	0.114539	0.112469	0.076487	0.149513	0.055531	0.184105	0.017356	0.182407
'SDNHM41752D.JPG'	0.178545	-0.002029	0.170667	0.032049	0.136343	0.05483	0.113483	0.074176	0.015308	0.086415	-0.088806	0.141411	-0.253621	0.074105	0.13547	0.002129	0.07503	0.00068	-0.089293	0.004317	0.172087	-0.033125	0.135055	-0.052014	0.114299	-0.070069	0.006895	-0.077403	-0.099559	-0.141813	-0.245802	-0.072426	-0.231443	0.100337	-0.183904	0.125831	-0.127854	0.139055	-0.023023	0.131657	0.035764	0.110892	0.115108	0.082967	0.149191	0.059587	0.183916	0.019696	0.183624
'SDNHM43406D.JPG'	0.16816	-0.00031	0.16518	0.031826	0.132552	0.049647	0.113116	0.072618	0.009387	0.082799	-0.093628	0.153976	-0.239582	0.083613	0.13253	0.002653	0.062991	0.005833	-0.072615	0.00445	0.165772	-0.029631	0.132413	-0.048851	0.114391	-0.068375	0.011705	-0.074031	-0.105682	-0.159814	-0.237845	-0.074528	-0.218898	0.111856	-0.175584	0.133356	-0.127614	0.148512	-0.027226	0.142633	0.033931	0.118401	0.117186	0.083365	0.150246	0.059626	0.176878	0.021023	0.178029
'CAS182519D.JPG'	0.178290374	-0.009004859	0.168217935	0.016989531	0.13926314	0.041038726	0.123191948	0.061289849	0.018582833	0.073717508	-0.098412274	0.15409317	-0.24901761	0.057164919	0.144076211	-0.005954492	0.051108868	0.00448335	-0.071483963	0.012817552	0.169610535	-0.035145658	0.133939875	-0.055754411	0.111639874	-0.069935013	0.017855508	-0.074664718	-0.106423965	-0.139665203	-0.254222544	-0.042271407	-0.220812992	0.088713481	-0.190098065	0.118240949	-0.143552077	0.141171706	-0.027328407	0.141859259	0.047961799	0.113324543	0.130349242	0.084276943	0.154257563	0.05617714	0.182729348	0.014573813	0.180904962
'CAS192619D.JPG'	0.1621732	-0.0058835	0.1635354	0.0259784	0.138058	0.0406012	0.1153982	0.0665321	0.0176902	0.0822076	-0.0869138	0.1601426	-0.2516774	0.0695985	0.1351278	-0.0016696	0.0657516	0.0081193	-0.0909737	0.0079857	0.1583278	-0.0295698	0.132887	-0.0410098	0.1128611	-0.064324	0.004622	-0.0587664	-0.0907971	-0.1672506	-0.2476874	-0.0501174	-0.2318349	0.1001154	-0.1942056	0.1140742	-0.1408418	0.1439544	-0.0152714	0.1518278	0.0529096	0.1254959	0.1140881	0.0831231	0.1486643	0.053765	0.173972	0.0204628	0.1711577
'CAS228192L.JPG'
'SDNHM37398D.JPG'	0.168331	-0.000461	0.16842	0.027992	0.141846	0.042307	0.118519	0.0667	0.015715	0.064739	-0.099223	0.144952	-0.246412	0.078089	0.138058	0.004223	0.063247	0.002169	-0.06984	0.004427	0.167323	-0.028451	0.139291	-0.040298	0.113066	-0.061323	0.011632	-0.065592	-0.106109	-0.145527	-0.244727	-0.075223	-0.226788	0.108279	-0.185082	0.132245	-0.135698	0.14351	-0.02255	0.133692	0.04366	0.112265	0.12206	0.075978	0.157676	0.051213	0.179834	0.018986	0.178695
'CAS40086D.JPG'	0.169591	-0.00554	0.171841	0.025471	0.143227	0.041338	0.117058	0.064313	0.019951	0.083563	-0.092553	0.159087	-0.239742	0.085823	0.141382	-0.002174	0.071501	-0.004062	-0.073992	0.007042	0.167929	-0.025889	0.14136	-0.050282	0.112283	-0.070072	0.016755	-0.07429	-0.113445	-0.162835	-0.228508	-0.057624	-0.218532	0.120518	-0.186861	0.140719	-0.138136	0.148786	-0.03562	0.144842	0.0257	0.114107	0.108697	0.081123	0.152393	0.05178	0.181299	0.015981	0.180298
'AZM27863D.JPG'	0.174067	-0.005754	0.153422	0.025839	0.135711	0.050986	0.116159	0.065844	0.019735	0.081449	-0.080918	0.152211	-0.252739	0.076283	0.138907	0.005481	0.073255	0.009955	-0.051356	0.015157	0.165546	-0.027851	0.130252	-0.053218	0.111648	-0.063117	0.007386	-0.058874	-0.092152	-0.146734	-0.243272	-0.072355	-0.235571	0.107947	-0.189745	0.130079	-0.129386	0.147363	-0.021275	0.138512	0.036816	0.109904	0.115265	0.073658	0.142745	0.05548	0.174388	0.016711	0.180315
'SDNHM5843D.JPG'	0.17305	-0.001175	0.168549	0.027244	0.137175	0.045333	0.110612	0.069427	0.009316	0.076284	-0.086035	0.150469	-0.259513	0.062246	0.141325	-0.002137	0.068223	0.001953	-0.075237	-0.003783	0.167467	-0.025829	0.137145	-0.042188	0.109776	-0.065672	0.009883	-0.075074	-0.079427	-0.153135	-0.258358	-0.068771	-0.230155	0.095671	-0.181228	0.123201	-0.127403	0.14307	-0.028379	0.139968	0.031861	0.126223	0.108233	0.092202	0.147731	0.05865	0.177701	0.021774	0.17638
'SDNHM20492D.JPG'	0.166398	0.002807	0.162517	0.021214	0.133178	0.046413	0.110637	0.067933	0.001438	0.072936	-0.093152	0.15533	-0.249465	0.078364	0.131503	0.003952	0.066705	0.001179	-0.04145	-0.000379	0.16437	-0.022	0.132917	-0.039694	0.110391	-0.05963	0.002693	-0.069113	-0.088233	-0.163002	-0.249922	-0.067722	-0.222296	0.110592	-0.178881	0.135464	-0.127091	0.147808	-0.030268	0.143379	0.031082	0.117368	0.11358	0.090201	0.151831	0.054919	0.179915	0.016117	0.179542
'SDNHM22382D.JPG'	0.180486	-0.008364	0.167742	0.019702	0.136803	0.051449	0.113501	0.067566	0.017049	0.074783	-0.083696	0.150415	-0.244057	0.076107	0.124257	-0.004757	0.066241	0.000733	-0.082095	0.009511	0.17053	-0.034256	0.137078	-0.055236	0.111345	-0.074411	0.010181	-0.07949	-0.106328	-0.149651	-0.252985	-0.048703	-0.214932	0.111748	-0.172897	0.134317	-0.121616	0.145239	-0.020233	0.135065	0.042074	0.108438	0.111131	0.081387	0.148456	0.056403	0.182622	0.008807	0.183885
'SDNHM3453D.JPG'	0.166549	-0.005729	0.163612	0.023784	0.136566	0.039086	0.118943	0.058158	0.018014	0.075069	-0.119225	0.153393	-0.235101	0.081884	0.124501	0.000442	0.054676	0.00401	-0.06893	0.002256	0.164307	-0.034038	0.136579	-0.043239	0.117875	-0.061746	0.013222	-0.069086	-0.110895	-0.141732	-0.236983	-0.083601	-0.222672	0.113725	-0.192343	0.135241	-0.152394	0.151574	-0.044605	0.142582	0.037063	0.116739	0.126135	0.073455	0.156231	0.051911	0.182881	0.015598	0.179412
'CAS30921D.JPG'	0.1802245	-0.0013051	0.1741573	0.0287205	0.1381449	0.0568825	0.1167473	0.0711588	0.0073546	0.0834066	-0.1082343	0.1256759	-0.2642955	0.044822	0.1447142	0.0042705	0.0665662	0.0020271	-0.06712	0.0018425	0.1715209	-0.0211827	0.1445705	-0.0471672	0.1113844	-0.0672546	0.0055739	-0.0753267	-0.0710487	-0.1305893	-0.2584037	-0.0645447	-0.2433834	0.0766908	-0.2135337	0.101029	-0.1589861	0.1175675	-0.0369771	0.1302296	0.0383161	0.1207005	0.1203141	0.0897001	0.1562711	0.0699946	0.1896673	0.0231416	0.1864153
'CAS40056D.JPG'	0.170251265	-0.003496577	0.164587963	0.024464355	0.137039447	0.048502424	0.109553195	0.065805879	0.022390428	0.071757611	-0.080091447	0.162600698	-0.241560401	0.06484875	0.132104265	-0.001824874	0.055834659	-0.002183399	-0.084913913	-0.001775662	0.162077529	-0.031916275	0.137916855	-0.047336726	0.106379398	-0.065849668	0.023127122	-0.082112389	-0.092332935	-0.153410031	-0.253949296	-0.056698159	-0.220228355	0.103362487	-0.190722617	0.130420482	-0.133170584	0.153570221	-0.013433921	0.150629045	0.054692507	0.120160852	0.112846666	0.086869528	0.15506686	0.055869774	0.17812488	0.016968302	0.172448619
'SDNHM16009D.JPG'	0.169663	-0.006591	0.16892	0.021099	0.138505	0.043591	0.118796	0.061589	0.020057	0.076296	-0.097894	0.157059	-0.238776	0.077902	0.124813	-0.005755	0.053691	-0.003903	-0.07115	0.004566	0.166568	-0.039565	0.135096	-0.056031	0.110501	-0.070499	0.008936	-0.08197	-0.11016	-0.147654	-0.243277	-0.052635	-0.21693	0.113268	-0.179243	0.135234	-0.134775	0.153621	-0.021468	0.145041	0.052241	0.120253	0.123291	0.084364	0.156005	0.05488	0.178208	0.01385	0.174932
'SDNHM37268D.JPG'	0.177081	-0.001861	0.173464	0.025603	0.145502	0.042815	0.121517	0.065779	0.016058	0.07303	-0.123657	0.147084	-0.225074	0.074617	0.145618	0.001596	0.063673	0.000057	-0.084312	0.006287	0.170077	-0.028907	0.145731	-0.042277	0.117003	-0.064495	0.009383	-0.073643	-0.122453	-0.136515	-0.230486	-0.078399	-0.216923	0.106314	-0.190343	0.129701	-0.154142	0.141795	-0.039301	0.136447	0.039989	0.11473	0.12454	0.076216	0.159273	0.049773	0.185243	0.016345	0.183298
'BYU1947D.JPG'	0.175546844	-0.000220266	0.162902827	0.030841064	0.136694333	0.053613556	0.116162526	0.071932787	0.016984344	0.079679485	-0.09663869	0.161426838	-0.229656887	0.075823075	0.118701595	0.003736867	0.055417309	0.004295268	-0.111431073	0.008250691	0.15928669	-0.038313103	0.135051516	-0.057111217	0.114585162	-0.064460613	0.017212845	-0.058379599	-0.074211991	-0.166489956	-0.231480849	-0.062813863	-0.222983767	0.109683961	-0.196910327	0.131655337	-0.148900614	0.150856111	-0.037058992	0.152601851	0.033960598	0.130923309	0.103315053	0.099136565	0.147210951	0.061885497	0.180066703	0.020712315	0.179455465
'SDNHM44182D.JPG'	0.172522	-0.003756	0.165869	0.022064	0.142597	0.040282	0.117791	0.066096	0.015537	0.076596	-0.095652	0.145281	-0.237336	0.081225	0.132859	-0.004796	0.072233	0.003281	-0.084519	0.008674	0.172382	-0.036776	0.140697	-0.05075	0.10863	-0.07305	-0.00143	-0.075249	-0.108563	-0.143862	-0.242252	-0.056232	-0.217567	0.113245	-0.180783	0.132189	-0.133764	0.145274	-0.025008	0.131202	0.044047	0.118321	0.116714	0.082671	0.155879	0.053967	0.183591	0.017837	0.182268
'SDNHM33779D.JPG'	0.171114	-0.000242	0.168039	0.033499	0.134455	0.044279	0.113545	0.068712	0.017675	0.078875	-0.093648	0.137672	-0.244081	0.068755	0.143008	-0.000347	0.050143	0.002436	-0.083937	-0.001648	0.172469	-0.032234	0.144194	-0.047482	0.116333	-0.065321	0.018871	-0.081915	-0.108023	-0.141474	-0.253961	-0.067214	-0.225474	0.099281	-0.18408	0.124584	-0.131959	0.134093	-0.017068	0.130244	0.047245	0.116596	0.120755	0.083725	0.152861	0.057891	0.181596	0.025468	0.182032
'SDNHM2211D.JPG'	0.172516	-0.004809	0.170677	0.025929	0.13302	0.044014	0.12119	0.062744	0.022775	0.073619	-0.091839	0.152872	-0.262927	0.063757	0.133148	-0.001598	0.062485	-0.00326	-0.061996	0.001712	0.16692	-0.034915	0.130114	-0.05151	0.113138	-0.062493	0.013506	-0.048131	-0.109947	-0.141789	-0.245461	-0.076427	-0.236394	0.096081	-0.192789	0.13111	-0.133564	0.147995	-0.024013	0.139165	0.045813	0.116421	0.126926	0.076363	0.152921	0.05644	0.180834	0.016611	0.175493
'SDNHM21134D.JPG'	0.171511	0.003843	0.165296	0.032869	0.141649	0.047791	0.117816	0.068797	0.019376	0.075935	-0.105621	0.145898	-0.249559	0.064211	0.137533	0.002262	0.061223	0.000557	-0.080199	0.001877	0.165559	-0.026463	0.137795	-0.044426	0.113647	-0.065746	0.02135	-0.072796	-0.103956	-0.147744	-0.247032	-0.060579	-0.224077	0.092751	-0.186555	0.120624	-0.140473	0.139288	-0.025603	0.132713	0.046326	0.108854	0.11407	0.078233	0.153412	0.053733	0.182649	0.025808	0.182629
'ASM02419D.JPG'	0.171315	-0.013766	0.169882	0.01244	0.147998	0.032278	0.126615	0.054444	0.011176	0.07012	-0.084353	0.140288	-0.241225	0.099122	0.135693	-0.013242	0.066415	-0.011484	-0.096165	0.004324	0.16502	-0.034554	0.141109	-0.048372	0.111673	-0.073787	0.004869	-0.06992	-0.09334	-0.138478	-0.266617	-0.037688	-0.221849	0.122023	-0.179913	0.129511	-0.125465	0.135096	-0.025536	0.130526	0.040329	0.104976	0.124597	0.059938	0.159645	0.035332	0.181815	0.004572	0.180855
'SDNHM3488D.JPG'	0.168606	-0.009891	0.168064	0.01598	0.14681	0.035888	0.119939	0.054342	0.02359	0.075675	-0.08296	0.150815	-0.247186	0.08326	0.125737	-0.002812	0.057354	0.002326	-0.10109	0.018688	0.16202	-0.032048	0.136973	-0.047408	0.106368	-0.063307	0.004426	-0.063256	-0.109179	-0.145443	-0.252826	-0.063895	-0.213119	0.118557	-0.172713	0.14691	-0.121731	0.152387	-0.013369	0.135217	0.058027	0.106354	0.118531	0.074911	0.152228	0.045797	0.175925	0.008089	0.175635
'INHS1721D.JPG'	0.17388	0.005018	0.165091	0.033901	0.126355	0.049977	0.108443	0.069138	0.006443	0.07443	-0.07483	0.149269	-0.237408	0.066901	0.157771	0.006011	0.067897	-0.001321	-0.061878	-0.004169	0.168715	-0.024919	0.131859	-0.048409	0.112522	-0.063666	0.010604	-0.070768	-0.102025	-0.154288	-0.249921	-0.072438	-0.219714	0.104416	-0.175257	0.131427	-0.116622	0.14592	-0.019353	0.141224	0.037734	0.126362	0.113345	0.0867	0.142472	0.063532	0.176717	0.026274	0.180824
'CAS9783D.JPG'	0.1765644	0.0071544	0.1641917	0.033565	0.1431783	0.0473204	0.1176874	0.0705408	0.0107046	0.0778887	-0.1111047	0.1366187	-0.245916	0.0445569	0.146666	0.0064282	0.0602903	0.00149	-0.0537886	0.0026238	0.1703602	-0.0157963	0.1470593	-0.0391419	0.1257698	-0.0574663	0.0179508	-0.0739519	-0.1050183	-0.1411341	-0.2468966	-0.0678127	-0.2288744	0.0825484	-0.2029768	0.1078956	-0.1558515	0.1277837	-0.0417391	0.1291268	0.0316124	0.1087132	0.1147066	0.0793468	0.1532068	0.057724	0.1800764	0.0317834	0.18575
'SDNHM1955D.JPG'	0.166882	-0.002157	0.163012	0.021955	0.13104	0.050278	0.111238	0.065467	0.009842	0.066432	-0.095471	0.153575	-0.2364	0.077098	0.135145	0.000273	0.05473	0.003636	-0.090096	0.006329	0.168868	-0.027817	0.137477	-0.050445	0.116445	-0.063249	0.017109	-0.063382	-0.092173	-0.15923	-0.26117	-0.06683	-0.218328	0.115504	-0.180552	0.139588	-0.13146	0.151895	-0.032979	0.139804	0.033017	0.109539	0.11277	0.073834	0.143941	0.054653	0.174771	0.013818	0.1768
'SDNHM42810D.JPG'	0.180149	-0.008644	0.174428	0.021122	0.138998	0.046057	0.116331	0.064021	0.014976	0.069248	-0.099772	0.140947	-0.246841	0.075856	0.146279	-0.005547	0.061875	0.001488	-0.098721	0.008816	0.171699	-0.032261	0.136447	-0.056731	0.111044	-0.074483	0.006953	-0.078669	-0.11065	-0.133992	-0.244739	-0.047252	-0.226332	0.100464	-0.187816	0.118345	-0.139799	0.136923	-0.024641	0.127097	0.044789	0.102412	0.118339	0.083375	0.15355	0.059674	0.191217	0.01322	0.190935
'SDNHM3738D.JPG'	0.172901	-0.012585	0.17196	0.01535	0.146038	0.033501	0.124077	0.052716	0.021861	0.06328	-0.087061	0.138412	-0.261342	0.071987	0.127404	-0.008954	0.069469	0.000174	-0.079246	0.004852	0.172091	-0.032619	0.140108	-0.050291	0.112132	-0.066042	0.010835	-0.069061	-0.106165	-0.121516	-0.270781	-0.050148	-0.224921	0.102719	-0.179557	0.127486	-0.126178	0.136522	-0.017122	0.122361	0.057933	0.102943	0.123882	0.075081	0.157427	0.048545	0.18199	0.008783	0.180728
'SDNHM1647D.JPG'	0.1777007	-0.0027111	0.1662403	0.0222478	0.1390008	0.0511382	0.1141338	0.0669187	0.0151767	0.0798711	-0.1104562	0.1315472	-0.2223603	0.0836475	0.1468158	-0.0019338	0.0664632	0.0058978	-0.0984943	0.0034851	0.170412	-0.0293548	0.1380905	-0.0490571	0.1184071	-0.0632302	0.0169283	-0.0751528	-0.0961297	-0.1492177	-0.2527615	-0.049162	-0.218906	0.1127243	-0.1972083	0.1223524	-0.1555255	0.1300513	-0.0343838	0.1231807	0.0437277	0.1073456	0.1114393	0.0774026	0.15024	0.0613839	0.1818308	0.0182606	0.1804112
'INHS93456D.JPG'	0.175447	-0.005114	0.171787	0.029109	0.138234	0.050113	0.11793	0.067075	0.009175	0.085625	-0.092929	0.143124	-0.243487	0.062457	0.134667	0.004832	0.063652	0.006155	-0.073029	0.008998	0.171923	-0.027959	0.130325	-0.051377	0.112826	-0.062124	0.001693	-0.073721	-0.107798	-0.149068	-0.235873	-0.065581	-0.226188	0.090943	-0.188776	0.122459	-0.135206	0.140155	-0.025794	0.138485	0.043027	0.122688	0.128827	0.084672	0.159659	0.059155	0.188205	0.017801	0.186321
'SDNHM1229D.JPG'	0.174161	-0.001106	0.173933	0.029335	0.141266	0.046001	0.1159	0.067576	0.003546	0.06977	-0.120134	0.14441	-0.219868	0.080007	0.14421	-0.000023	0.066602	0.000395	-0.081289	0.006567	0.172505	-0.033649	0.142093	-0.050638	0.114612	-0.062054	0.010381	-0.081862	-0.117545	-0.143338	-0.236732	-0.070924	-0.209082	0.110348	-0.183216	0.127438	-0.147477	0.13673	-0.057512	0.133595	0.021968	0.121932	0.120258	0.087344	0.156649	0.058884	0.185718	0.021628	0.183402
'SDNHM42715D.JPG'	0.175508	-0.005209	0.168809	0.025983	0.139028	0.043229	0.116934	0.064518	0.013011	0.067485	-0.113769	0.14821	-0.239914	0.073	0.138919	-0.003765	0.059859	0.002292	-0.062176	0.004839	0.170034	-0.0287	0.137915	-0.045345	0.111653	-0.068321	0.013103	-0.083439	-0.107216	-0.13155	-0.238846	-0.077087	-0.224085	0.104734	-0.189509	0.131249	-0.146909	0.144586	-0.033111	0.135528	0.0412	0.121045	0.124632	0.082347	0.15765	0.056749	0.18537	0.017207	0.185556
'SDNHM29767D.JPG'	0.173734	-0.000734	0.169643	0.032064	0.141725	0.050066	0.121772	0.074682	0.010441	0.07792	-0.1241	0.144161	-0.215147	0.072629	0.145329	0.004606	0.056552	0.01041	-0.067086	0.014118	0.166851	-0.023997	0.130725	-0.050158	0.117152	-0.064678	0.000233	-0.07167	-0.117677	-0.15134	-0.234383	-0.075682	-0.206966	0.109995	-0.186403	0.136474	-0.152896	0.144613	-0.040999	0.135187	0.039715	0.113919	0.119034	0.085161	0.156438	0.057815	0.184192	0.021896	0.185682
'UMNH1199D.JPG'	0.161377	0.001223	0.164336	0.026221	0.137236	0.051537	0.112574	0.075616	0.010617	0.068942	-0.082795	0.155446	-0.257347	0.076049	0.136924	0.003513	0.057539	0.001116	-0.042954	0.003505	0.163061	-0.02778	0.131019	-0.051893	0.108515	-0.06744	0.010574	-0.078426	-0.086511	-0.152365	-0.2445	-0.084274	-0.238914	0.115239	-0.196604	0.148657	-0.128945	0.149631	-0.016039	0.13744	0.041679	0.119463	0.115489	0.084405	0.153166	0.059265	0.17512	0.020148	0.172259
'SDNHM912D.JPG'	0.168151	-0.004082	0.165664	0.028215	0.137268	0.046469	0.114876	0.067682	0.014748	0.085279	-0.084306	0.146895	-0.254476	0.073236	0.132997	0.002601	0.065516	0.006806	-0.091606	0.002862	0.167682	-0.029934	0.137551	-0.047927	0.111449	-0.067417	0.014415	-0.07758	-0.097911	-0.148025	-0.253556	-0.070526	-0.228382	0.102183	-0.181828	0.125959	-0.124041	0.141831	-0.026506	0.138992	0.03319	0.111985	0.118812	0.081408	0.151496	0.055654	0.178533	0.018695	0.176759
'SDNHM52742D.JPG'	0.169461	0.00263	0.165789	0.025787	0.135416	0.053372	0.116663	0.066705	0.01119	0.07607	-0.091764	0.152847	-0.233007	0.076487	0.148373	0.005032	0.065492	0.007064	-0.069809	0.003395	0.170282	-0.024344	0.139127	-0.046582	0.113376	-0.058081	0.016034	-0.070754	-0.123044	-0.149289	-0.237951	-0.086058	-0.214823	0.111364	-0.174313	0.137099	-0.126008	0.148473	-0.024652	0.139743	0.037317	0.11426	0.117854	0.075097	0.145587	0.054531	0.177671	0.017917	0.178517
'UMNH1200D.JPG'	0.16429	0.002784	0.164675	0.027534	0.127914	0.054323	0.109889	0.072048	0.009419	0.081452	-0.081222	0.143132	-0.242087	0.082669	0.129871	0.002449	0.047326	0.009885	-0.0578	0.00703	0.167494	-0.026006	0.136849	-0.050987	0.117654	-0.066017	0.011938	-0.058937	-0.099253	-0.149244	-0.25356	-0.07857	-0.23033	0.114422	-0.18793	0.128218	-0.124503	0.136003	-0.015184	0.134902	0.041612	0.115789	0.111613	0.076313	0.144685	0.059122	0.177757	0.021538	0.180129
'ASM01294D.JPG'	0.172927	-0.011866	0.173682	0.01645	0.145498	0.038147	0.135452	0.054521	0.027302	0.061355	-0.098258	0.131364	-0.244295	0.079471	0.137866	-0.011509	0.092092	-0.009305	-0.063051	0.001159	0.170016	-0.040082	0.139547	-0.057657	0.122988	-0.071537	0.019034	-0.074455	-0.135893	-0.122278	-0.244576	-0.035613	-0.227278	0.104836	-0.191478	0.125987	-0.14042	0.132167	-0.026049	0.126306	0.050741	0.102656	0.134424	0.061748	0.157591	0.041603	0.182295	0.008506	0.179462
'SDNHM33579D.JPG'	0.174155	-0.002982	0.173993	0.026976	0.139975	0.048685	0.121703	0.065131	0.021994	0.068218	-0.12576	0.139363	-0.241603	0.064692	0.151055	0.001505	0.072356	0.006079	-0.072281	0.008697	0.173038	-0.030363	0.138228	-0.048017	0.118375	-0.063678	0.016075	-0.064895	-0.12192	-0.13683	-0.232207	-0.058608	-0.225359	0.089673	-0.196007	0.117937	-0.158507	0.135722	-0.03678	0.131277	0.044005	0.1099	0.126571	0.081155	0.154643	0.057006	0.183739	0.016215	0.185045
'SDNHM21824D.JPG'	0.165174	0.000846	0.167075	0.032622	0.137648	0.052797	0.113931	0.066821	0.013808	0.076195	-0.096594	0.152897	-0.247582	0.071495	0.132116	0.003136	0.060617	0.003736	-0.077416	0.008896	0.165202	-0.025796	0.137632	-0.049116	0.110994	-0.061845	0.009333	-0.069851	-0.10661	-0.157407	-0.236987	-0.07411	-0.220728	0.101349	-0.181182	0.132225	-0.132482	0.149805	-0.021347	0.137684	0.049097	0.118222	0.115201	0.082535	0.151794	0.057489	0.180907	0.023022	0.181053
'MNAZ7.209D.JPG'	0.170922	-0.013757	0.173327	0.013097	0.145468	0.033604	0.122758	0.050185	0.025355	0.064643	-0.092111	0.143808	-0.254612	0.104547	0.146193	-0.011462	0.06207	-0.010061	-0.076024	-0.000921	0.166497	-0.043702	0.136849	-0.056964	0.110293	-0.072561	0.014208	-0.082628	-0.098715	-0.135667	-0.237715	-0.03997	-0.237968	0.125815	-0.19642	0.136864	-0.138616	0.144452	-0.019002	0.130832	0.05069	0.102305	0.125002	0.062174	0.158152	0.038342	0.179542	0.005402	0.174933
'SDNHM20477D.JPG'	0.1839	-0.000091	0.174625	0.031297	0.142964	0.055371	0.114526	0.067869	0.007159	0.069334	-0.101774	0.129445	-0.260448	0.065948	0.146769	0.005684	0.077304	-0.002488	-0.093655	0.003915	0.176244	-0.022645	0.146636	-0.052049	0.117274	-0.0678	0.009399	-0.07105	-0.098747	-0.138058	-0.243646	-0.061481	-0.231383	0.094547	-0.191359	0.118409	-0.138605	0.125833	-0.035584	0.123192	0.035682	0.10997	0.116149	0.081432	0.151701	0.059835	0.181823	0.017734	0.184516
'SDNHM25318D.JPG'	0.170838	-0.005746	0.165221	0.014675	0.144106	0.037997	0.121312	0.063077	0.028594	0.069328	-0.09737	0.158305	-0.245637	0.072218	0.138015	-0.005923	0.071504	-0.006263	-0.060751	0.009	0.166424	-0.031131	0.139203	-0.052583	0.10853	-0.074394	0.02157	-0.08165	-0.117026	-0.143996	-0.24413	-0.055423	-0.218941	0.10931	-0.183742	0.141184	-0.135906	0.155305	-0.021069	0.143603	0.048453	0.111573	0.117313	0.079191	0.153036	0.045697	0.176736	0.009601	0.176132
'SDNHM1890D.JPG'	0.175701	-0.003361	0.167715	0.032341	0.135938	0.048562	0.115449	0.065868	0.011477	0.071322	-0.102906	0.14505	-0.235556	0.072801	0.136311	-0.00001	0.069635	0.006028	-0.081375	0.000243	0.167318	-0.033986	0.134481	-0.050708	0.114695	-0.064646	0.015548	-0.07879	-0.106279	-0.145859	-0.24824	-0.065669	-0.218861	0.106862	-0.182657	0.124735	-0.136922	0.139007	-0.039737	0.139129	0.032576	0.12173	0.119468	0.083194	0.148128	0.059009	0.180689	0.021402	0.179228
'CAS192800D.JPG'	0.1767493	0.0056315	0.1709324	0.0319243	0.1440166	0.049755	0.1153881	0.0676334	0.0117855	0.0784574	-0.0769626	0.141451	-0.2458733	0.0668338	0.1455554	0.0003688	0.078356	-0.0047587	-0.1090588	-0.0111664	0.17178	-0.0272847	0.1457205	-0.0472075	0.1117278	-0.064413	0.006769	-0.0736033	-0.1053387	-0.147904	-0.2534544	-0.0556649	-0.2200763	0.098561	-0.1830245	0.1142788	-0.1283272	0.1315002	-0.0169789	0.1375603	0.0449431	0.1155344	0.1130994	0.0862012	0.1503295	0.0612975	0.1764205	0.0264337	0.1794665
'SDNHM39846D.JPG'	0.176289	-0.002832	0.168823	0.027085	0.138094	0.050973	0.118073	0.068257	0.004128	0.077786	-0.062238	0.136171	-0.238323	0.081204	0.137069	-0.00107	0.058346	0.005953	-0.093547	0.007919	0.1686	-0.027245	0.143114	-0.042918	0.118293	-0.064322	0.002551	-0.065797	-0.1367	-0.15977	-0.247355	-0.058221	-0.210821	0.114823	-0.163684	0.130963	-0.104459	0.134627	-0.010032	0.124318	0.041887	0.109148	0.115465	0.078309	0.146349	0.056353	0.181306	0.017466	0.182742
'CAS192612D.JPG'	0.1717517	0.0047416	0.1705417	0.0346166	0.1375387	0.0569393	0.1209866	0.0728498	0.0097228	0.0841426	-0.0985934	0.1382896	-0.2570894	0.0330817	0.14021	0.0055157	0.0662058	0.0115585	-0.0457643	0.0217794	0.1753256	-0.0217109	0.1414123	-0.0371133	0.1207461	-0.0582875	0.0055286	-0.0601039	-0.1094134	-0.1455008	-0.2285867	-0.0678021	-0.2388997	0.0808207	-0.2056167	0.1066112	-0.149514	0.1307473	-0.0329794	0.131896	0.0362971	0.1109049	0.120898	0.0861798	0.1490401	0.0647117	0.1768843	0.0279386	0.1833217
'UMNH962D.JPG'	0.173532	-0.001274	0.166712	0.027679	0.142494	0.04724	0.11835	0.063617	0.013026	0.077804	-0.099176	0.147767	-0.238115	0.066862	0.13992	0.000894	0.05936	0.006011	-0.066677	0.013624	0.171206	-0.02533	0.140225	-0.041249	0.111891	-0.063743	0.010595	-0.054718	-0.132649	-0.136512	-0.229341	-0.091187	-0.219736	0.103275	-0.185153	0.138936	-0.135906	0.146525	-0.025932	0.136379	0.03877	0.11396	0.123265	0.077503	0.154422	0.053527	0.184263	0.019707	0.1849
'SDNHM30728D.JPG'	0.177158	-0.001374	0.172552	0.027567	0.144382	0.049013	0.120769	0.066754	0.014063	0.064895	-0.128336	0.144404	-0.244316	0.074803	0.128373	-0.003534	0.060937	0.001698	-0.07515	0.002246	0.172248	-0.025378	0.142108	-0.050244	0.118563	-0.06684	0.013912	-0.063759	-0.104216	-0.136382	-0.230594	-0.076011	-0.22771	0.105581	-0.198645	0.126088	-0.160086	0.140808	-0.045105	0.132921	0.040559	0.109324	0.122393	0.075758	0.154728	0.052229	0.180335	0.017085	0.181133
'SDNHM36179D.JPG'	0.156479	-0.002447	0.164007	0.028309	0.137397	0.043548	0.120369	0.065927	0.018803	0.06695	-0.112237	0.157071	-0.227097	0.082888	0.122958	0.000151	0.064424	0.001186	-0.08602	0.00945	0.154874	-0.026925	0.132937	-0.042133	0.107804	-0.061832	0.011108	-0.071755	-0.099961	-0.1577	-0.239872	-0.076825	-0.21386	0.116195	-0.182503	0.141185	-0.144561	0.155459	-0.027198	0.146009	0.050378	0.119824	0.128615	0.081158	0.158275	0.055929	0.179095	0.018957	0.179377
'SDNHM16533D.JPG'	0.166184	0.000792	0.165793	0.028389	0.134177	0.048863	0.114174	0.06461	0.015847	0.067578	-0.101771	0.156851	-0.244622	0.075441	0.135864	0.002476	0.067633	-0.001065	-0.054367	0.001691	0.164038	-0.029103	0.133501	-0.041909	0.107964	-0.058417	0.006087	-0.063944	-0.086492	-0.158866	-0.254234	-0.072075	-0.224084	0.110015	-0.183636	0.132313	-0.136237	0.14998	-0.023647	0.143722	0.048594	0.120074	0.117125	0.085118	0.149486	0.056941	0.174428	0.019705	0.173903
'SDNHM21342D.JPG'	0.159625	-0.01326	0.16295	0.013515	0.133322	0.042119	0.113349	0.067136	0.02448	0.077674	-0.078143	0.157879	-0.23768	0.093005	0.129711	-0.012972	0.048695	0.000561	-0.073933	0.011779	0.160149	-0.038119	0.131611	-0.058048	0.105011	-0.07953	0.019619	-0.069461	-0.085021	-0.165951	-0.255624	-0.049959	-0.214419	0.126663	-0.180026	0.145575	-0.12862	0.154511	-0.013068	0.149618	0.049237	0.120989	0.113221	0.085813	0.146755	0.049057	0.171568	0.006928	0.17013
'UMNH1153D.JPG'	0.164752	0.002575	0.157284	0.027539	0.13296	0.050406	0.11239	0.068476	0.007721	0.079258	-0.080129	0.14723	-0.25312	0.07244	0.131585	0.003797	0.071111	0.008585	-0.033255	0.009753	0.15926	-0.028294	0.143018	-0.045496	0.117693	-0.064779	0.019792	-0.079475	-0.096558	-0.152849	-0.248791	-0.082442	-0.230961	0.113677	-0.192352	0.148329	-0.126139	0.149013	-0.017005	0.143985	0.036375	0.121882	0.11163	0.074355	0.14361	0.055113	0.169347	0.021612	0.168907
'SDNHM3486D.JPG'	0.170324	-0.012894	0.169131	0.016576	0.144859	0.035903	0.122757	0.054613	0.022145	0.076936	-0.092316	0.149004	-0.255625	0.075332	0.123706	-0.006028	0.067442	-0.001941	-0.087663	0.006556	0.163397	-0.038156	0.13795	-0.049928	0.111602	-0.067395	0.011064	-0.071753	-0.106038	-0.137634	-0.26065	-0.048137	-0.223546	0.105133	-0.180172	0.129094	-0.129913	0.144627	-0.021624	0.133343	0.056723	0.111649	0.122927	0.076742	0.158882	0.051951	0.180549	0.00893	0.176888
'SDNHM28061D (2).JPG'	0.169484	0.001349	0.163727	0.029201	0.141951	0.058187	0.119532	0.074852	0.030207	0.085061	-0.111188	0.147736	-0.248361	0.041283	0.144325	0.003725	0.066706	0.00132	-0.06458	0.006684	0.164922	-0.023546	0.143415	-0.049865	0.118725	-0.065553	0.024568	-0.064354	-0.11798	-0.153403	-0.232743	-0.060972	-0.227263	0.069703	-0.198198	0.111329	-0.15187	0.13843	-0.034442	0.138502	0.04564	0.12128	0.117497	0.088233	0.149735	0.062622	0.175735	0.02344	0.178447
'CNHM70922D.JPG'	0.177285928	0.00017869	0.147155013	0.035550445	0.135594987	0.047100397	0.116819029	0.067925003	0.010736263	0.070137788	-0.095525957	0.16695064	-0.219435592	0.086005034	0.12564029	-0.005691124	0.051016613	-0.004057062	-0.098807038	-0.003439975	0.155578303	-0.027723793	0.12893243	-0.043139375	0.111238697	-0.064257084	0.001252757	-0.083202003	-0.099312912	-0.161235866	-0.229264892	-0.054362478	-0.209973794	0.121314269	-0.187683373	0.143417191	-0.141184145	0.162357898	-0.031231521	0.150896127	0.044018675	0.113574101	0.115800423	0.084360696	0.149257446	0.061275974	0.178450384	0.029116928	0.184838358
'SDNHM3741D.JPG'	0.170751	-0.002595	0.174498	0.020627	0.138508	0.04698	0.120558	0.064294	0.023761	0.072657	-0.103579	0.142221	-0.254516	0.067923	0.129703	0.000649	0.055642	0.004412	-0.082138	0.010791	0.167902	-0.031514	0.137679	-0.047704	0.115812	-0.062295	0.017326	-0.065989	-0.112069	-0.134502	-0.243128	-0.074689	-0.233499	0.094614	-0.195178	0.121951	-0.143048	0.138273	-0.030433	0.12938	0.046379	0.108154	0.126688	0.075076	0.156715	0.051413	0.186129	0.012315	0.180269
'AZM52115D.JPG'	0.173959	-0.006306	0.172379	0.016726	0.149717	0.04103	0.116423	0.061749	0.007417	0.061557	-0.096832	0.141099	-0.26651	0.065993	0.141659	-0.007304	0.052878	-0.018496	-0.085444	-0.014854	0.174676	-0.030125	0.147014	-0.05001	0.118364	-0.075071	0.016415	-0.083993	-0.083592	-0.110503	-0.252603	-0.061775	-0.246093	0.094249	-0.202675	0.117535	-0.145176	0.133154	-0.029136	0.134022	0.038019	0.112925	0.122459	0.079267	0.162828	0.048051	0.184425	0.011912	0.184206
'SDNHM45976D.JPG'	0.168391	0.00583	0.162629	0.034856	0.127969	0.047748	0.102859	0.064009	-0.004169	0.062455	-0.076675	0.153258	-0.237607	0.085575	0.121327	0.003186	0.056013	-0.000755	-0.064844	0.007855	0.16598	-0.024716	0.137299	-0.038565	0.11276	-0.058805	0.007729	-0.071784	-0.088891	-0.170957	-0.243735	-0.085316	-0.21595	0.125587	-0.171398	0.148164	-0.11714	0.152381	-0.026181	0.139302	0.024535	0.115461	0.105274	0.089546	0.144581	0.063705	0.175099	0.030751	0.176722
'SDNHM26768D.JPG'	0.178516	-0.009201	0.169121	0.023129	0.140894	0.042172	0.122617	0.061205	0.021062	0.072576	-0.102638	0.158316	-0.247318	0.075853	0.135885	-0.007383	0.070321	0.002031	-0.053514	0.007307	0.168722	-0.034916	0.137942	-0.056412	0.110796	-0.070612	0.009135	-0.061751	-0.124442	-0.140275	-0.231598	-0.055331	-0.225748	0.108031	-0.18787	0.132145	-0.139323	0.149555	-0.030839	0.140544	0.039827	0.107291	0.116959	0.073593	0.149802	0.049024	0.184742	0.013597	0.187121
'SDNHM44070L.JPG'
'CAS182515D.JPG'	0.162935569	-0.001597008	0.153587416	0.025967522	0.121719167	0.042515476	0.107041699	0.058432089	0.012754228	0.06141277	-0.075376256	0.172613264	-0.22609147	0.09005176	0.125829827	-0.003322052	0.052573098	-0.012763566	-0.085801486	-0.004436603	0.153465697	-0.019970099	0.135029614	-0.048839893	0.114486683	-0.064608335	0.021998537	-0.092318261	-0.110651567	-0.182849703	-0.245500095	-0.052249343	-0.206853513	0.129364194	-0.173056781	0.151492416	-0.122734604	0.165848086	-0.010560539	0.154876322	0.059801075	0.13544681	0.115856444	0.082044994	0.136306739	0.058488579	0.169299975	0.023991081	0.169166954
'ASM02344D.JPG'	0.173492	-0.013439	0.171971	0.008648	0.142595	0.029291	0.120796	0.049107	0.02478	0.063384	-0.089409	0.154933	-0.241923	0.083376	0.145292	-0.012341	0.082799	-0.006095	-0.07292	0.003912	0.170368	-0.030768	0.138232	-0.054927	0.113476	-0.067264	0.01294	-0.067389	-0.121154	-0.144093	-0.25218	-0.042084	-0.222268	0.11004	-0.182426	0.134291	-0.130508	0.151525	-0.024431	0.13492	0.045515	0.104315	0.122966	0.06413	0.156671	0.036704	0.179297	0.002441	0.177542
'SDNHM44260D.JPG'	0.167034	-0.000433	0.168184	0.031894	0.1394	0.04703	0.116368	0.0689	0.018795	0.070181	-0.102164	0.143952	-0.242519	0.080515	0.141803	0.000716	0.066724	-0.000313	-0.085164	0.005277	0.169057	-0.031629	0.140943	-0.048054	0.11507	-0.064177	0.017544	-0.076217	-0.107009	-0.143819	-0.242962	-0.073469	-0.225946	0.108649	-0.185533	0.126954	-0.1377	0.139022	-0.025066	0.129957	0.04527	0.1165	0.119377	0.080698	0.152195	0.055203	0.178455	0.022719	0.17854
'SDNHM22124D.JPG'	0.167139	-0.000556	0.164868	0.029191	0.137474	0.039503	0.115911	0.061986	0.01683	0.073125	-0.114524	0.150171	-0.240079	0.073264	0.132523	0.00399	0.075059	0.004672	-0.079175	0.011784	0.16505	-0.028224	0.135416	-0.036985	0.11118	-0.057282	0.010892	-0.074634	-0.095568	-0.156445	-0.241524	-0.064796	-0.218849	0.103851	-0.187779	0.130655	-0.146673	0.143907	-0.031902	0.140238	0.047757	0.116111	0.119272	0.084188	0.155124	0.05237	0.178181	0.020911	0.179212
'SDNHM4501D.JPG'	0.166197	-0.013141	0.160794	0.018929	0.138082	0.040159	0.1281	0.057829	0.021246	0.073213	-0.095287	0.156585	-0.234517	0.074521	0.137475	-0.008388	0.059095	-0.000779	-0.063133	0.006653	0.157489	-0.036785	0.133446	-0.050614	0.112664	-0.067276	0.011621	-0.061016	-0.116656	-0.140359	-0.244369	-0.050814	-0.209968	0.105022	-0.182733	0.135008	-0.140146	0.15401	-0.027645	0.142257	0.048629	0.118674	0.127352	0.073988	0.154554	0.050622	0.18338	0.01167	0.180209
'SDNHM9634D.JPG'	0.17064	-0.000094	0.167855	0.026254	0.136503	0.047022	0.115226	0.069755	0.007783	0.074953	-0.104434	0.14072	-0.243515	0.075644	0.13576	0.000897	0.079127	0.008004	-0.083838	0.008614	0.168487	-0.025352	0.139243	-0.043789	0.114386	-0.065775	0.008716	-0.074394	-0.112197	-0.143801	-0.239029	-0.075736	-0.222153	0.111115	-0.184917	0.13288	-0.139683	0.139661	-0.03284	0.132131	0.04741	0.11738	0.118715	0.084924	0.154186	0.057652	0.176777	0.018288	0.178578
'SDNHM29950D.JPG'	0.170394	-0.002486	0.169014	0.027316	0.140116	0.04877	0.127009	0.065792	0.017894	0.073947	-0.130713	0.154769	-0.236629	0.064737	0.134557	-0.000863	0.060086	0.007311	-0.100517	0.007261	0.164975	-0.026036	0.130986	-0.050542	0.116364	-0.064504	-0.000424	-0.072472	-0.106837	-0.141107	-0.22126	-0.072148	-0.215603	0.09712	-0.192121	0.132188	-0.161788	0.15482	-0.035122	0.142941	0.055929	0.110734	0.129295	0.079517	0.157158	0.055523	0.183069	0.01805	0.183822
'SDNHM3187D.JPG'	0.164801	-0.011278	0.162103	0.012207	0.139507	0.037188	0.123169	0.058846	0.028505	0.08115	-0.083474	0.149787	-0.261787	0.086143	0.137376	-0.00633	0.069372	0.001302	-0.047045	0.012226	0.156457	-0.035136	0.136398	-0.056859	0.11008	-0.069967	0.013122	-0.061781	-0.106501	-0.136368	-0.250822	-0.066929	-0.226205	0.119791	-0.17865	0.140678	-0.123416	0.148925	-0.013239	0.137083	0.056337	0.116111	0.120489	0.080769	0.147681	0.050908	0.171686	0.005723	0.168155
'SDNHM29851D.JPG'	0.165827	0.001705	0.165483	0.033188	0.127867	0.057199	0.108598	0.075906	0.004421	0.082994	-0.084254	0.138465	-0.246397	0.079837	0.14298	0.003701	0.062893	0.007884	-0.06795	0.004185	0.167125	-0.02508	0.132433	-0.045576	0.116088	-0.070908	0.001296	-0.07428	-0.078244	-0.156804	-0.267414	-0.06208	-0.218885	0.107425	-0.173224	0.125893	-0.11961	0.134228	-0.023758	0.132026	0.03422	0.113852	0.107492	0.090132	0.143187	0.063588	0.179878	0.023829	0.182131
'SDNHM3487D.JPG'	0.16892	-0.010714	0.167899	0.018443	0.140707	0.040467	0.115223	0.059437	0.018324	0.074753	-0.089314	0.15157	-0.243593	0.093189	0.136291	-0.00821	0.064566	-0.001413	-0.090198	0.010124	0.163415	-0.039368	0.131502	-0.055155	0.102632	-0.070538	0.005562	-0.072622	-0.093641	-0.152152	-0.254929	-0.054826	-0.214907	0.121994	-0.17411	0.140212	-0.125815	0.149208	-0.020175	0.14597	0.052135	0.122218	0.112614	0.084167	0.1486	0.056779	0.179122	0.011801	0.176455
'CAS236216D.JPG'	0.173611	-0.0014268	0.1725325	0.0322269	0.1470287	0.0401625	0.1195077	0.0706412	0.0025084	0.0746934	-0.1007201	0.0957618	-0.2387613	0.099402	0.1405196	0.0047062	0.0592546	-0.0011115	-0.118714	0.0013296	0.1662963	-0.0258241	0.1374541	-0.0429763	0.1122167	-0.060955	-0.0079803	-0.06737	-0.0940366	-0.1457965	-0.2438724	-0.0456744	-0.2226421	0.1181924	-0.1966511	0.1154592	-0.1486071	0.1089127	-0.0257728	0.1025449	0.0523382	0.1206168	0.1276595	0.1027866	0.1702201	0.0692423	0.1834596	0.0274453	0.1851803
'SDNHM4508D.JPG'	0.166887	-0.010702	0.169055	0.02571	0.143105	0.046376	0.122577	0.066172	0.005818	0.070163	-0.089165	0.162184	-0.213203	0.079051	0.132078	-0.00497	0.052189	-0.002784	-0.076595	0.012983	0.159309	-0.039415	0.119562	-0.058022	0.109227	-0.07329	-0.01041	-0.065057	-0.111085	-0.157915	-0.2416	-0.057511	-0.193338	0.117458	-0.170139	0.145875	-0.130218	0.156966	-0.029624	0.15377	0.041203	0.134755	0.125508	0.09545	0.15582	0.055107	0.184058	0.016946	0.177925
'SDNHM1427D.JPG'	0.174542	-0.0025704	0.1667165	0.0254064	0.1380526	0.0491781	0.1162927	0.0642812	0.0175272	0.0788267	-0.1090395	0.1468134	-0.2385271	0.078596	0.1509624	-0.0027194	0.0603889	0.0056794	-0.0829628	0.0137515	0.1705144	-0.0267611	0.1376887	-0.0461723	0.109184	-0.0617881	0.0037756	-0.0687746	-0.0926953	-0.1585422	-0.2443074	-0.0471644	-0.2192109	0.107511	-0.1938958	0.1262828	-0.1525141	0.1421591	-0.0334839	0.1331236	0.0426735	0.1031038	0.111867	0.0736939	0.1447368	0.0567206	0.1795317	0.0212883	0.1803631
'AZM35990D.JPG'	0.167025	0.003808	0.16618	0.026141	0.135449	0.044518	0.109791	0.062196	0.023884	0.040729	-0.104632	0.151438	-0.201133	0.071628	0.124458	0.00347	0.048276	-0.014004	-0.079072	-0.000539	0.164324	-0.019105	0.137732	-0.04246	0.131092	-0.058333	0.013453	-0.058919	-0.121659	-0.15535	-0.256711	-0.072756	-0.194943	0.111865	-0.175975	0.144994	-0.141844	0.155729	-0.022288	0.142535	0.055187	0.109939	0.117204	0.077889	0.15168	0.052749	0.175391	0.019671	0.176089
'ASM01293D.JPG'	0.18225	-0.021401	0.169051	0.016205	0.142261	0.039089	0.120185	0.055367	0.015804	0.054266	-0.119683	0.165225	-0.205466	0.098121	0.150113	-0.011097	0.071607	-0.007168	-0.072429	0.00071	0.169918	-0.040345	0.135659	-0.059837	0.116523	-0.071367	0.001827	-0.078392	-0.133869	-0.140039	-0.221848	-0.056529	-0.196178	0.13265	-0.181672	0.159422	-0.150762	0.163398	-0.045549	0.150695	0.037523	0.114806	0.118534	0.068771	0.150119	0.045045	0.183578	0.004899	0.181311
'CAS10886D.JPG'	0.1698307	0.0077853	0.1708675	0.0317623	0.1400729	0.0410237	0.1171592	0.0666906	0.0095273	0.0650607	-0.1068199	0.1307515	-0.2538862	0.0493644	0.1478475	0.0079083	0.0661897	0.0039172	-0.0594279	-0.0001531	0.1677135	-0.0148831	0.1499489	-0.024013	0.125095	-0.0541581	0.0234153	-0.0689341	-0.1022793	-0.1465447	-0.2498839	-0.0633198	-0.2321966	0.0826425	-0.2034043	0.1067343	-0.1536735	0.12466	-0.0373973	0.1251119	0.0361521	0.1072088	0.1183537	0.0841948	0.1535956	0.0548375	0.1779249	0.028377	0.1802347
'CAS201506D.JPG'	0.168075857	-0.005519055	0.162167458	0.019925109	0.143143028	0.038071935	0.118358764	0.063426559	0.01418301	0.078386772	-0.085756982	0.151664278	-0.237229664	0.090631084	0.15072408	-0.003027116	0.070800883	0.000102745	-0.061330217	0.01542433	0.159255554	-0.025998337	0.1436562	-0.042533247	0.119003655	-0.070719711	0.009056809	-0.076138887	-0.115018017	-0.151812457	-0.237553394	-0.060316132	-0.217470601	0.123001356	-0.183347793	0.137507395	-0.131650157	0.145458947	-0.029054418	0.140432248	0.030546087	0.11314707	0.112175188	0.073046016	0.148932068	0.048401728	0.17646874	0.016598947	0.177984678
'SDNHM20476D.JPG'	0.177857	-0.002694	0.174408	0.025695	0.140477	0.043428	0.117537	0.067106	0.014509	0.080858	-0.102592	0.139544	-0.257575	0.056925	0.128705	0.002283	0.07315	-0.001634	-0.070127	0.010752	0.17156	-0.027717	0.14108	-0.042624	0.110615	-0.061335	0.007623	-0.064521	-0.093566	-0.126637	-0.253764	-0.079757	-0.232688	0.09542	-0.192929	0.123929	-0.139949	0.13673	-0.031939	0.129298	0.041412	0.115029	0.122948	0.081822	0.159843	0.05491	0.184048	0.015355	0.181408
'SDNHM28731D.JPG'	0.16836	0.003264	0.159471	0.031126	0.136708	0.052878	0.120831	0.069332	0.002362	0.080628	-0.09592	0.153239	-0.24679	0.054377	0.12816	0.006136	0.058649	-0.001044	-0.057053	0.005167	0.169331	-0.021569	0.14165	-0.04456	0.112434	-0.06612	0.013532	-0.071497	-0.098235	-0.155709	-0.236952	-0.071768	-0.229908	0.091854	-0.193132	0.129711	-0.137226	0.147014	-0.037041	0.14304	0.030759	0.120369	0.121995	0.082522	0.151849	0.061261	0.17665	0.027453	0.179212
'SDNHM2387D.JPG'	0.173719	-0.002381	0.164268	0.03071	0.13991	0.043236	0.11982	0.062218	0.022737	0.075257	-0.110273	0.146296	-0.23728	0.079134	0.148651	-0.001766	0.075951	-0.000401	-0.076661	0.008645	0.161892	-0.033312	0.137003	-0.042588	0.114401	-0.059297	0.019039	-0.05986	-0.12294	-0.155375	-0.230421	-0.072703	-0.218296	0.109383	-0.186672	0.133159	-0.143885	0.144824	-0.041835	0.134455	0.035181	0.112403	0.120271	0.075909	0.14923	0.055316	0.178139	0.021846	0.177185
'BYU46503D.JPG'	0.176634944	-0.006082846	0.166717303	0.0199114	0.140429633	0.050351777	0.107564335	0.069180016	0.018077324	0.07825964	-0.09679732	0.167060705	-0.242833898	0.063878762	0.157199512	-0.005036065	0.047725493	-0.009493982	-0.086144706	0.014429528	0.170338596	-0.037066146	0.131478321	-0.066516232	0.111592112	-0.077049381	0.020522648	-0.074473669	-0.100637843	-0.141683528	-0.237374767	-0.055793068	-0.216000351	0.097018647	-0.189433239	0.127977237	-0.143927429	0.161422973	-0.029097293	0.152246249	0.041614789	0.116714698	0.105708054	0.087867165	0.155489615	0.057589646	0.185324439	0.015606149	0.183173156
'UMNH1051D.JPG'	0.183133	0.000881	0.182427	0.02992	0.144322	0.05048	0.120229	0.073679	0.001614	0.081308	-0.120775	0.130911	-0.222737	0.079679	0.14853	0.003658	0.059964	0.004252	-0.095724	0.002403	0.181666	-0.025898	0.140359	-0.052145	0.10906	-0.062114	-0.011432	-0.057347	-0.105563	-0.139191	-0.236376	-0.068542	-0.21442	0.104064	-0.19078	0.120563	-0.152552	0.128329	-0.047261	0.125642	0.029871	0.104418	0.122156	0.079655	0.159583	0.057013	0.190443	0.021388	0.19203
'SDNHM42868D.JPG'	0.168106	-0.000826	0.165607	0.024631	0.132362	0.048149	0.117272	0.063759	0.025043	0.073118	-0.117972	0.146648	-0.228546	0.083569	0.142809	0.001991	0.078084	0.000697	-0.062927	0.007034	0.163581	-0.028518	0.138479	-0.046171	0.117046	-0.064343	0.023456	-0.072947	-0.110521	-0.145406	-0.242322	-0.071502	-0.220609	0.113968	-0.190997	0.131227	-0.149333	0.135754	-0.033706	0.136815	0.043624	0.111542	0.124054	0.085086	0.146089	0.056322	0.176773	0.015396	0.176656
'SDNHM42812D.JPG'	0.169684	-0.004255	0.165173	0.028171	0.134221	0.04832	0.113429	0.065998	0.005029	0.074879	-0.092865	0.15362	-0.238519	0.074633	0.126868	-0.002664	0.059465	0.004487	-0.072254	0.000866	0.167811	-0.029865	0.135447	-0.048476	0.113115	-0.067753	0.004337	-0.086145	-0.080017	-0.138474	-0.267988	-0.07626	-0.218883	0.107096	-0.176343	0.13216	-0.126369	0.14317	-0.025365	0.144949	0.040341	0.129296	0.119806	0.079924	0.152971	0.058615	0.179605	0.018077	0.179947
'SDNHM3529D.JPG'	0.173779	-0.012354	0.172814	0.016986	0.148489	0.037224	0.12191	0.055759	0.01402	0.073868	-0.087136	0.147889	-0.250128	0.068513	0.12729	-0.007499	0.066883	-0.004907	-0.091388	0.005303	0.165991	-0.037018	0.144576	-0.054635	0.113088	-0.068876	0.002813	-0.072885	-0.11052	-0.134262	-0.262016	-0.051943	-0.215177	0.100595	-0.171327	0.126073	-0.122858	0.143448	-0.022597	0.134128	0.052036	0.113346	0.122648	0.082356	0.160376	0.052519	0.18694	0.010279	0.181402
'UMNH2879D.JPG'	0.172552	-0.001806	0.166009	0.027675	0.143517	0.046907	0.120667	0.065488	0.010431	0.078431	-0.092554	0.136272	-0.248417	0.078435	0.143428	0.005356	0.053154	0.015274	-0.083838	0.00982	0.168397	-0.024387	0.145462	-0.047008	0.117652	-0.060351	0.01508	-0.067892	-0.113162	-0.145838	-0.240825	-0.078071	-0.228644	0.108081	-0.18387	0.128872	-0.130694	0.136783	-0.021402	0.128013	0.041183	0.110126	0.122276	0.071265	0.152753	0.049379	0.176218	0.016784	0.176212
'SDNHM10537D.JPG'	0.171778	-0.001223	0.165663	0.032574	0.141494	0.047347	0.118292	0.067985	0.021606	0.078594	-0.107882	0.137008	-0.242116	0.067372	0.141961	0.003531	0.08053	0.008022	-0.062759	0.002236	0.16242	-0.029688	0.135526	-0.048991	0.111315	-0.060349	0.00774	-0.058462	-0.104078	-0.138541	-0.245802	-0.077715	-0.222169	0.105006	-0.189706	0.132979	-0.143365	0.137912	-0.026859	0.130116	0.047107	0.113582	0.119467	0.08873	0.156635	0.06012	0.181717	0.022985	0.179185
'UMNH2357D.JPG'	0.17676	0.001453	0.171715	0.0292	0.137341	0.053634	0.111692	0.071296	0.011547	0.08143	-0.10567	0.148745	-0.23629	0.07492	0.151331	0.003002	0.080866	0.002677	-0.050474	-0.000782	0.173701	-0.034602	0.14271	-0.051575	0.113416	-0.061268	0.010398	-0.069439	-0.112848	-0.14307	-0.240963	-0.074176	-0.219045	0.106819	-0.181128	0.130718	-0.136874	0.14342	-0.03996	0.137161	0.020934	0.109881	0.108964	0.075869	0.150155	0.059215	0.182393	0.019402	0.18395
'SDNHM9201D.JPG'	0.171081	-0.002336	0.169844	0.028037	0.139078	0.049842	0.111002	0.070485	0.010404	0.080633	-0.093299	0.145949	-0.261268	0.065259	0.128153	0.003567	0.049494	0.002758	-0.067949	0.00201	0.169914	-0.028928	0.134979	-0.049972	0.111975	-0.066892	0.010297	-0.084583	-0.081135	-0.148842	-0.249678	-0.061345	-0.231839	0.093889	-0.187306	0.122944	-0.135291	0.140373	-0.028094	0.1408	0.035116	0.12508	0.111239	0.09033	0.151511	0.05819	0.179375	0.021099	0.17734
'AZM35379D.JPG'	0.176424	-0.004626	0.174393	0.02209	0.150585	0.041963	0.123493	0.055528	0.029972	0.070524	-0.112232	0.135454	-0.247156	0.064099	0.147348	-0.003131	0.074093	-0.001967	-0.058918	0.005702	0.173566	-0.027957	0.146907	-0.046286	0.11615	-0.06155	0.004238	-0.06158	-0.108046	-0.137714	-0.247623	-0.055755	-0.230735	0.090367	-0.201868	0.119874	-0.15569	0.131484	-0.032902	0.126202	0.04739	0.102991	0.130101	0.080309	0.160756	0.050983	0.180665	0.014574	0.17857
'CAS13583D.JPG'	0.168389511	-0.000695795	0.163756538	0.027417293	0.139460645	0.047269245	0.112881907	0.069883321	-0.000864053	0.083176538	-0.04668715	0.147172086	-0.251077458	0.082262537	0.12181121	0.001391644	0.055497155	-0.000318382	-0.097283227	-0.001416052	0.164811782	-0.027533521	0.143123696	-0.044295661	0.105083837	-0.064944109	0.002488245	-0.074760963	-0.093733067	-0.158156922	-0.241230292	-0.067950962	-0.227897347	0.121181485	-0.187466265	0.138670631	-0.109903539	0.146419361	-0.001919857	0.141336615	0.046856564	0.126219282	0.113158621	0.084325697	0.157330633	0.050463365	0.181981159	0.02029806	0.178647101
'SDNHM4507D.JPG'	0.164851	-0.007165	0.165574	0.020002	0.133704	0.044908	0.11796	0.062652	0.011301	0.069999	-0.072424	0.145072	-0.232699	0.084259	0.13767	-0.006415	0.053557	-0.003379	-0.046719	0.007723	0.162298	-0.030401	0.125743	-0.052456	0.108082	-0.070954	-0.000917	-0.067493	-0.114122	-0.156801	-0.248791	-0.054377	-0.214208	0.119317	-0.178494	0.135997	-0.123783	0.144585	-0.012405	0.139696	0.048718	0.127342	0.12373	0.087331	0.159991	0.061056	0.182176	0.014147	0.181546
'SDNHM1853D.JPG'	0.1746985	-0.0071273	0.1729821	0.0207529	0.1394962	0.0497336	0.1079781	0.0693854	0.023095	0.0736636	-0.111694	0.143589	-0.2308774	0.074944	0.1513202	-0.0006987	0.0686413	-0.0016143	-0.0974022	0.0036741	0.1686187	-0.030094	0.1374642	-0.0500899	0.1055517	-0.0618335	0.0195441	-0.0734763	-0.0919011	-0.1532607	-0.2454091	-0.0502509	-0.2179071	0.1068269	-0.1947815	0.1225109	-0.1557273	0.137515	-0.0304479	0.1400349	0.0469696	0.1185588	0.1051205	0.0849854	0.1482598	0.0601845	0.1841008	0.0145808	0.1799508
'SDNHM31222D.JPG'	0.166969	-0.005625	0.166626	0.027639	0.141189	0.046603	0.118234	0.066787	0.023742	0.074406	-0.101808	0.146635	-0.23666	0.088471	0.127957	-0.003068	0.069175	-0.002105	-0.033614	0.007169	0.166474	-0.037241	0.135215	-0.054017	0.10847	-0.07408	0.013564	-0.068548	-0.112774	-0.158616	-0.245796	-0.045423	-0.215023	0.118365	-0.181853	0.137626	-0.136845	0.14334	-0.028592	0.139845	0.039677	0.116216	0.112319	0.080574	0.14911	0.052166	0.178365	0.018351	0.18028
'SDNHM2413D.JPG'	0.172708	0.00182	0.171194	0.032202	0.137656	0.04867	0.112927	0.067755	0.015396	0.071746	-0.09995	0.154855	-0.249934	0.065771	0.136938	0.000904	0.073414	0.00296	-0.078505	0.00746	0.165932	-0.027875	0.132617	-0.043009	0.111253	-0.061018	0.014095	-0.071166	-0.106691	-0.156613	-0.227869	-0.072096	-0.225537	0.099629	-0.188109	0.133361	-0.139881	0.149054	-0.03498	0.142973	0.032716	0.118398	0.108486	0.084227	0.148112	0.059392	0.179312	0.024772	0.180458
'SDNHM31484D.JPG'	0.168013	-0.0092	0.168117	0.019102	0.138944	0.042621	0.118146	0.058901	0.01994	0.066648	-0.083816	0.156206	-0.253875	0.07949	0.135279	-0.006482	0.056256	-0.002244	-0.081927	-0.000149	0.162738	-0.032414	0.132981	-0.051535	0.111905	-0.068484	0.009888	-0.077018	-0.104382	-0.145485	-0.249771	-0.054708	-0.223665	0.112779	-0.180384	0.138939	-0.125263	0.149625	-0.011476	0.140619	0.056946	0.116897	0.120075	0.078688	0.150263	0.050199	0.179506	0.011269	0.173168
'BYU20748D.JPG'	0.170939909	-0.00032392	0.169626191	0.026480485	0.146555788	0.048999908	0.120473931	0.063098503	0.012413799	0.076198588	-0.116540124	0.153583208	-0.222792607	0.068088406	0.130125638	0.002944977	0.071945898	-0.002072692	-0.068027765	0.001475559	0.167364149	-0.022104384	0.146650454	-0.042631371	0.118969808	-0.065107736	0.019117958	-0.076126562	-0.089173222	-0.159049729	-0.233492029	-0.054566661	-0.217661423	0.09916799	-0.200635861	0.126922493	-0.161001515	0.145518983	-0.056806498	0.149082318	0.017924411	0.1315198	0.101937289	0.096501191	0.155794353	0.05823741	0.177999085	0.01635161	0.178123552
'AZM27865D.JPG'	0.163075	-0.005722	0.162685	0.015975	0.141765	0.038826	0.119693	0.06167	0.01399	0.083737	-0.101029	0.160452	-0.243839	0.079692	0.134798	-0.001846	0.080155	0.002809	-0.048816	0.011351	0.165768	-0.029346	0.141744	-0.045612	0.114637	-0.061096	0.012018	-0.062247	-0.095293	-0.152051	-0.235534	-0.073139	-0.230622	0.110482	-0.194473	0.135867	-0.142828	0.149933	-0.038989	0.148878	0.030179	0.121118	0.11673	0.067657	0.150894	0.041364	0.170965	0.009152	0.172433
'SDNHM38670D.JPG'	0.159025	-0.001043	0.150788	0.038904	0.130475	0.049021	0.109624	0.066877	0.005196	0.074411	-0.074546	0.169664	-0.243707	0.079881	0.136039	0.001264	0.068018	0.0077	-0.099067	0.01289	0.153862	-0.038556	0.131343	-0.048653	0.106255	-0.064774	-0.000495	-0.067895	-0.089155	-0.170598	-0.242039	-0.084343	-0.214762	0.112722	-0.167891	0.147844	-0.112127	0.162164	-0.014037	0.153389	0.042669	0.125494	0.118762	0.087175	0.151189	0.069843	0.181868	0.026665	0.179043
'SDNHM38231D.JPG'	0.171601	-0.003985	0.175094	0.024467	0.147888	0.046419	0.117947	0.067582	0.001513	0.073181	-0.063075	0.137515	-0.253363	0.074412	0.129789	-0.000776	0.052343	0.010849	-0.105988	0.008608	0.172693	-0.030795	0.139466	-0.052391	0.112975	-0.067417	-0.008067	-0.062658	-0.124123	-0.151225	-0.247146	-0.053811	-0.224038	0.103419	-0.172561	0.123238	-0.108638	0.13498	-0.007506	0.119832	0.049749	0.116532	0.124609	0.089847	0.157111	0.052897	0.184087	0.01597	0.187177
'SDNHM5442D.JPG'	0.163085	-0.005176	0.167286	0.019516	0.137313	0.03817	0.116277	0.05684	0.015445	0.070815	-0.099732	0.157938	-0.216136	0.089297	0.135297	-0.004667	0.068876	-0.000806	-0.066584	0.003155	0.163988	-0.032153	0.144982	-0.051789	0.115311	-0.066355	0.013721	-0.078267	-0.12582	-0.157316	-0.250109	-0.064092	-0.194204	0.124557	-0.164654	0.148001	-0.128987	0.158448	-0.032654	0.144698	0.043373	0.116412	0.113083	0.080572	0.147415	0.05447	0.175117	0.014528	0.171876
'SDNHM8105D.JPG'	0.173371	-0.010672	0.174433	0.019902	0.147349	0.040964	0.127848	0.06407	0.024182	0.072979	-0.097774	0.140266	-0.242643	0.075825	0.14473	-0.005848	0.08043	-0.005421	-0.03962	0.001214	0.168958	-0.037009	0.143221	-0.053425	0.118253	-0.070586	0.016907	-0.074587	-0.125045	-0.139054	-0.248139	-0.04006	-0.216365	0.102844	-0.187676	0.127186	-0.142286	0.136996	-0.034993	0.127596	0.03504	0.107787	0.11769	0.069144	0.158569	0.045582	0.183814	0.011504	0.177715
'SDNHM3454D.JPG'	0.159185	-0.003301	0.16458	0.027683	0.134068	0.042867	0.117285	0.064629	0.010109	0.074741	-0.09291	0.150839	-0.240268	0.077535	0.118904	0.000378	0.059938	0.003682	-0.091109	0.005976	0.163936	-0.031227	0.131545	-0.048841	0.111088	-0.06605	0.00783	-0.073218	-0.092162	-0.144654	-0.255474	-0.084933	-0.216573	0.110569	-0.177312	0.133769	-0.128574	0.146775	-0.030007	0.143883	0.041851	0.127951	0.126281	0.082257	0.156155	0.056484	0.176514	0.018851	0.178588
'SDNHM1738D.JPG'	0.175697	-0.004894	0.171299	0.030313	0.137386	0.046878	0.122419	0.069036	0.013103	0.085029	-0.102395	0.153852	-0.239633	0.075419	0.140253	0.00013	0.068791	0.003772	-0.073681	0.011897	0.168687	-0.033016	0.130689	-0.048072	0.110145	-0.067342	0.005602	-0.068579	-0.113003	-0.147894	-0.235646	-0.082324	-0.223318	0.109728	-0.184898	0.130955	-0.136507	0.147203	-0.042084	0.140921	0.02946	0.11888	0.121885	0.077317	0.1497	0.054854	0.181015	0.018065	0.181625
'SDNHM27535D.JPG'	0.169229	-0.009765	0.171138	0.01359	0.1387	0.036547	0.116297	0.05822	0.018283	0.079027	-0.097678	0.156089	-0.239563	0.086581	0.143389	-0.008935	0.065188	-0.005213	-0.059305	0.003136	0.16717	-0.027462	0.130514	-0.050759	0.10755	-0.074707	0.008675	-0.080505	-0.111215	-0.145545	-0.237636	-0.060064	-0.220886	0.125458	-0.187673	0.152249	-0.137032	0.15513	-0.025982	0.143673	0.042523	0.119751	0.115514	0.079239	0.153546	0.048394	0.182191	0.007873	0.178317
'CAS170438D.JPG'	0.177184	-0.005963	0.177022	0.016996	0.150539	0.035898	0.126036	0.054087	0.022637	0.066429	-0.115241	0.137788	-0.247244	0.074525	0.134209	0.001978	0.071031	0.00377	-0.074168	0.019047	0.175211	-0.032828	0.146092	-0.042173	0.121494	-0.056572	0.013668	-0.049816	-0.093375	-0.132417	-0.256583	-0.042068	-0.228109	0.097809	-0.199542	0.11305	-0.157831	0.126409	-0.045296	0.125754	0.03193	0.096456	0.118028	0.063748	0.160119	0.03934	0.185247	0.00772	0.185375
'SDNHM32134D.JPG'	0.180383	-0.008101	0.172696	0.017234	0.146209	0.039748	0.120491	0.061041	0.01766	0.060897	-0.106673	0.147355	-0.238396	0.075581	0.146099	-0.011446	0.064538	0.00295	-0.080062	0.000539	0.171803	-0.033954	0.14296	-0.049861	0.114026	-0.068532	0.013154	-0.069204	-0.132681	-0.132416	-0.232261	-0.051894	-0.219405	0.110726	-0.187687	0.134463	-0.142971	0.142777	-0.031456	0.129138	0.043707	0.103796	0.11933	0.083043	0.156575	0.050439	0.188264	0.012868	0.183246
'SDNHM44090D.JPG'	0.1761	0.000866	0.168379	0.030123	0.133757	0.050898	0.111295	0.067496	0.012635	0.076281	-0.103516	0.150234	-0.239735	0.067884	0.141655	0.002867	0.05172	0.00275	-0.07854	0.003792	0.167753	-0.024252	0.133956	-0.046882	0.111852	-0.066268	0.011818	-0.076262	-0.09656	-0.15326	-0.244407	-0.066824	-0.219863	0.100227	-0.182986	0.124833	-0.139809	0.141956	-0.035783	0.139599	0.036239	0.122424	0.1124	0.090906	0.14741	0.064511	0.179931	0.023632	0.180665
'MNAZ7.472.JPG'	0.173358	-0.019316	0.170235	0.011164	0.145327	0.034112	0.119752	0.059899	0.016423	0.075726	-0.090953	0.140417	-0.232679	0.095471	0.127983	-0.012087	0.065302	0.008404	-0.076474	0.015819	0.173441	-0.044815	0.139869	-0.063186	0.109828	-0.074841	0.016071	-0.070768	-0.099739	-0.12569	-0.257261	-0.047424	-0.223361	0.129225	-0.188003	0.142776	-0.13414	0.139479	-0.02781	0.126131	0.038414	0.104357	0.121333	0.070699	0.156389	0.035634	0.180291	0.00146	0.179571
'SDNHM7096D.JPG'	0.165929	0.000622	0.167063	0.024601	0.139147	0.048984	0.114388	0.063318	0.017226	0.06738	-0.122602	0.150447	-0.236035	0.07885	0.134067	0.005134	0.076365	0.005984	-0.073032	0.005664	0.168463	-0.027829	0.138841	-0.046663	0.112071	-0.063194	0.012367	-0.073798	-0.107404	-0.14922	-0.236257	-0.071849	-0.217937	0.110236	-0.186963	0.128666	-0.15261	0.143844	-0.037521	0.139779	0.053627	0.118688	0.119491	0.080261	0.152231	0.053544	0.178686	0.01727	0.17865
'BYU37679D.JPG'	0.178819815	0.003499722	0.174984526	0.029619245	0.152181716	0.045716671	0.12606516	0.072563809	0.024948371	0.072995306	-0.133368336	0.150727075	-0.209430045	0.055763299	0.148955899	0.002651082	0.078134875	0.006964655	-0.071487411	0.002667909	0.173962647	-0.024431843	0.150935479	-0.044949972	0.132128233	-0.065551265	0.030613837	-0.066798138	-0.131094342	-0.160667087	-0.226101738	-0.055578865	-0.203398676	0.091347486	-0.195613044	0.124552206	-0.170808539	0.146298096	-0.065635304	0.143124067	0.011891638	0.098792958	0.096369839	0.0735931	0.161679491	0.061335342	0.186109262	0.023656457	0.187088764
'BYU20749D.JPG'	0.177617205	0.004979152	0.175950844	0.026922862	0.159177965	0.048358652	0.124905056	0.066428396	0.038707631	0.077863617	-0.135055984	0.13213258	-0.214888243	0.052988618	0.145620402	-0.000103828	0.070017987	0.000135305	-0.078310798	0.011747108	0.178115515	-0.021111775	0.136928254	-0.052628768	0.117067169	-0.068198946	0.033684894	-0.076088895	-0.109586723	-0.138736355	-0.234540827	-0.049550633	-0.215706194	0.080310629	-0.206246095	0.101877537	-0.175854443	0.117558812	-0.058252902	0.138169824	0.03476468	0.125521755	0.107425162	0.100266996	0.166950289	0.059988419	0.185775456	0.022482952	0.187786277
'SDNHM29786D.JPG'	0.17514	-0.002632	0.169716	0.028421	0.13273	0.057845	0.122551	0.070456	0.010405	0.080184	-0.098086	0.128208	-0.261106	0.066763	0.155737	0.002025	0.051532	0.005965	-0.046001	0.001569	0.175627	-0.02444	0.136988	-0.051379	0.113483	-0.069023	0.001455	-0.064455	-0.093641	-0.132146	-0.257197	-0.064096	-0.238993	0.096044	-0.19326	0.110451	-0.136497	0.119332	-0.020916	0.12665	0.048874	0.119374	0.122361	0.082382	0.147191	0.061687	0.185009	0.018907	0.184529
'SDNHM23959L.JPG'
'CAS170420D.JPG'	0.1778978	0.0084165	0.1654348	0.039034	0.1391308	0.0544508	0.1168324	0.066914	0.0007407	0.0682775	-0.0847677	0.1256737	-0.2565682	0.0488572	0.1460913	0.0091452	0.0742486	0.0034621	-0.1031326	-0.0030498	0.1710359	-0.018263	0.1479991	-0.0376721	0.1257651	-0.0515935	0.0166905	-0.0675509	-0.0921998	-0.1379706	-0.2592545	-0.0715082	-0.2336832	0.0897785	-0.1966327	0.1083918	-0.1368938	0.1210948	-0.0275915	0.1170525	0.0385919	0.1098092	0.114164	0.078362	0.1465296	0.0620236	0.1770411	0.0339504	0.1821621
'SDNHM4055D.JPG'	0.170369	-0.007949	0.16997	0.02126	0.141501	0.044551	0.123642	0.064651	0.022214	0.085202	-0.0865	0.151599	-0.239195	0.073907	0.13774	-0.007266	0.054811	0.005968	-0.083934	0.007017	0.164211	-0.036228	0.136504	-0.056566	0.11347	-0.076875	0.00848	-0.076627	-0.106755	-0.145291	-0.253762	-0.039463	-0.217066	0.106906	-0.182865	0.127064	-0.133955	0.143929	-0.024892	0.133937	0.043402	0.105484	0.121595	0.077076	0.156772	0.051921	0.179022	0.012974	0.179288
'SDNHM29788D.JPG'	0.176837	0.007382	0.172623	0.025721	0.123957	0.063719	0.112635	0.078667	-0.000022	0.089089	-0.086107	0.150427	-0.243386	0.07721	0.126243	0.003924	0.058831	0.005374	-0.067175	-0.000392	0.162864	-0.025471	0.133811	-0.045521	0.10442	-0.071755	0.000517	-0.084932	-0.086714	-0.160907	-0.249686	-0.069246	-0.217743	0.108534	-0.174667	0.134018	-0.121069	0.142292	-0.025156	0.14521	0.038858	0.128891	0.113058	0.088757	0.147835	0.065928	0.184807	0.016074	0.182751
'CAS55224D.JPG'	0.180145	-0.006032	0.173072	0.023393	0.133853	0.05394	0.116236	0.074582	0.012098	0.090882	-0.089677	0.137029	-0.232177	0.083405	0.147234	-0.003545	0.079748	-0.001249	-0.124067	0.00265	0.172962	-0.035325	0.145107	-0.05895	0.116509	-0.076308	0.023565	-0.0807	-0.100538	-0.129925	-0.243254	-0.05585	-0.21876	0.11225	-0.185121	0.119107	-0.137066	0.130781	-0.036126	0.126999	0.028833	0.113056	0.110411	0.087933	0.148827	0.068375	0.186769	0.014304	0.18273
'SDNHM41520D.JPG'	0.17404	-0.003591	0.167412	0.027902	0.140771	0.041752	0.111253	0.063771	0.014205	0.082328	-0.096506	0.157744	-0.242177	0.071569	0.140063	0.001228	0.058609	0.007965	-0.078508	0.012099	0.165117	-0.031443	0.139365	-0.044612	0.108725	-0.0627	0.013778	-0.065004	-0.105101	-0.147166	-0.24093	-0.080858	-0.222118	0.106031	-0.180025	0.133445	-0.131009	0.149251	-0.025886	0.142752	0.037452	0.118527	0.117424	0.08081	0.15354	0.051179	0.17829	0.016716	0.17949
'SDNHM40871D.JPG'	0.181439	-0.000929	0.174182	0.02337	0.140762	0.044398	0.114405	0.063663	0.005652	0.074817	-0.107106	0.144559	-0.231835	0.0746	0.132108	0.000371	0.059101	0.003871	-0.084352	0.002908	0.174069	-0.026025	0.146013	-0.041097	0.115369	-0.064779	0.008007	-0.075775	-0.116513	-0.1385	-0.241236	-0.071693	-0.215052	0.108376	-0.181853	0.129645	-0.139351	0.142424	-0.046142	0.135171	0.022097	0.107636	0.117034	0.0742	0.155891	0.050723	0.185041	0.013754	0.186614
'SDNHM29787D.JPG'	0.177698	-0.001513	0.171288	0.032107	0.133405	0.055018	0.108692	0.066486	0.005077	0.055561	-0.1119	0.146847	-0.211167	0.078219	0.135967	0.007287	0.062311	-0.00573	-0.0573	-0.005739	0.173741	-0.023991	0.137215	-0.038109	0.119668	-0.05986	0.001922	-0.075316	-0.1068	-0.153847	-0.249837	-0.070424	-0.215217	0.113503	-0.186238	0.131413	-0.144311	0.144187	-0.035069	0.13768	0.037589	0.119175	0.108272	0.08296	0.150286	0.062336	0.184179	0.01948	0.184279
'SDNHM1898L.JPG'
'SDNHM26843D.JPG'	0.171267	-0.000291	0.166031	0.030731	0.136006	0.051511	0.1111	0.062628	0.015516	0.0729	-0.110004	0.154804	-0.239446	0.070151	0.134781	0.000263	0.065639	0.004102	-0.085349	0.00356	0.164873	-0.03293	0.136243	-0.049807	0.11147	-0.060842	0.013321	-0.074633	-0.10924	-0.154591	-0.23135	-0.073454	-0.221	0.105421	-0.18898	0.136133	-0.144806	0.150487	-0.026615	0.144802	0.049745	0.12011	0.117159	0.088332	0.153174	0.062329	0.184332	0.023382	0.179722
'SDNHM2396D.JPG'	0.167545	-0.001106	0.167503	0.026796	0.140195	0.041321	0.117391	0.059823	0.007655	0.077829	-0.105684	0.16138	-0.236018	0.075046	0.127506	-0.002992	0.058393	0.000347	-0.058838	0.007546	0.167149	-0.030612	0.139028	-0.047229	0.116566	-0.063513	0.011252	-0.077465	-0.115431	-0.149387	-0.2355	-0.079576	-0.218191	0.111229	-0.182485	0.138431	-0.137917	0.156284	-0.044733	0.145804	0.027184	0.123184	0.122995	0.077425	0.153706	0.050033	0.175654	0.018488	0.17654
'SDNHM11920D.JPG'	0.169442	-0.00944	0.168211	0.019659	0.137027	0.043502	0.111818	0.060814	0.021123	0.077365	-0.085197	0.165642	-0.251406	0.079547	0.137543	-0.007797	0.07905	0.000649	-0.08064	0.018119	0.162618	-0.036814	0.129664	-0.054553	0.105207	-0.070791	0.00944	-0.07194	-0.103166	-0.152036	-0.237727	-0.057101	-0.218078	0.113188	-0.176363	0.144704	-0.124157	0.160156	-0.02077	0.148345	0.041305	0.113971	0.110544	0.08301	0.147698	0.053521	0.179196	0.011282	0.175694
'SDNHM29109D.JPG'	0.176015	0.00531	0.162632	0.037872	0.136879	0.05903	0.110346	0.072252	0.008662	0.081548	-0.092105	0.138814	-0.258218	0.049921	0.144446	0.003255	0.058772	0.008693	-0.052987	0.005181	0.166703	-0.032691	0.140828	-0.053739	0.109631	-0.063731	0.012664	-0.068546	-0.077578	-0.146547	-0.258757	-0.058541	-0.232775	0.084375	-0.194488	0.123166	-0.135278	0.134961	-0.032941	0.129619	0.028193	0.1131	0.109432	0.085689	0.150687	0.069062	0.185987	0.033142	0.181399
'UMNH3321D.JPG'	0.151802	-0.001715	0.151533	0.025548	0.13762	0.04731	0.110784	0.067786	0.004068	0.07317	-0.088635	0.154948	-0.232369	0.082128	0.13077	0.000317	0.054726	0.003486	-0.076786	0.001355	0.15591	-0.028838	0.144541	-0.039986	0.122411	-0.060584	0.020696	-0.084235	-0.10526	-0.158349	-0.248636	-0.077762	-0.213551	0.116228	-0.17214	0.139315	-0.123306	0.148607	-0.019342	0.15103	0.045126	0.143658	0.119583	0.087627	0.147564	0.05483	0.164244	0.017906	0.165965
'SDNHM3259D.JPG'	0.175099	-0.012185	0.171569	0.013281	0.144697	0.030603	0.118301	0.054792	0.018906	0.070593	-0.106606	0.150063	-0.245402	0.075393	0.140226	-0.0045	0.056161	0.002922	-0.066129	0.011766	0.167788	-0.035683	0.141883	-0.051392	0.111732	-0.063967	0.015387	-0.068704	-0.119491	-0.137134	-0.24795	-0.04671	-0.217383	0.105165	-0.181161	0.13097	-0.140732	0.150331	-0.030546	0.137678	0.048423	0.112419	0.116558	0.079287	0.157226	0.049447	0.179194	0.006244	0.178506
'SDNHM20475D.JPG'	0.170752	-0.001576	0.174516	0.025563	0.148179	0.04162	0.116573	0.068977	0.008506	0.077144	-0.095055	0.13088	-0.269536	0.060061	0.127897	-0.000922	0.073569	0.003153	-0.076874	0.007591	0.176956	-0.023868	0.152537	-0.04106	0.114234	-0.066601	0.00928	-0.070222	-0.091938	-0.125064	-0.251255	-0.070619	-0.23579	0.093479	-0.191614	0.12022	-0.133925	0.127494	-0.030714	0.126811	0.033463	0.107418	0.119123	0.079828	0.160745	0.046645	0.181401	0.017094	0.183237
'CAS223564D.JPG'	0.168119336	-0.002338677	0.159612017	0.025741131	0.129954972	0.053758831	0.108123561	0.072311648	-0.005432223	0.080816413	-0.00923731	0.147647043	-0.254596822	0.100284461	0.137519184	0.004623461	0.057502631	0.005004905	-0.095247491	0.006637828	0.155017675	-0.020278339	0.126888876	-0.046404931	0.10108855	-0.059623034	-0.010872848	-0.070741625	-0.106484871	-0.180745302	-0.241117812	-0.087255489	-0.211142843	0.146193591	-0.159500697	0.173608944	-0.076260728	0.158176583	0.015825501	0.128808351	0.044248973	0.124843577	0.112809372	0.0907976	0.14473302	0.067280185	0.177660163	0.020644274	0.176930904
'BYU41399D.JPG'	0.177186521	0.001536792	0.176919493	0.028152159	0.15564391	0.047012734	0.132449984	0.065437322	0.022428573	0.071644629	-0.100766031	0.125205008	-0.244403223	0.048326654	0.137232402	0.003337838	0.067678192	-0.007329159	-0.091848675	-0.010326623	0.176696096	-0.018979014	0.157749492	-0.032211022	0.132729262	-0.060709637	0.025497327	-0.073738612	-0.10535729	-0.13054754	-0.258852855	-0.04380226	-0.230118327	0.076703191	-0.204873604	0.102224942	-0.153908805	0.115715105	-0.039927925	0.116456123	0.03348139	0.103829355	0.114206625	0.087325358	0.162213596	0.051482202	0.185222642	0.0191535	0.183800236
'SDNHM1854D.JPG'	0.1682855	0.0029804	0.1662261	0.030061	0.1424948	0.0420448	0.1095223	0.0603924	0.0069944	0.0739208	-0.103487	0.1474358	-0.2279707	0.0798644	0.1443996	0.0046655	0.0489723	-0.0017588	-0.0961561	-0.0004852	0.1688637	-0.0248472	0.1436187	-0.0444424	0.119454	-0.0625527	0.0244506	-0.0762978	-0.1128144	-0.1646596	-0.2407364	-0.0502343	-0.2167371	0.111629	-0.1904192	0.1246828	-0.1476782	0.1401652	-0.032822	0.1338012	0.0400126	0.1116168	0.1100624	0.0799606	0.1522254	0.0548115	0.1755386	0.026287	0.178512
'SDNHM40872D.JPG'	0.176548	0.001825	0.174177	0.018153	0.145573	0.041628	0.111825	0.065506	0.002508	0.073165	-0.096856	0.147597	-0.240447	0.081311	0.130852	-0.000904	0.056114	0.004727	-0.073527	0.003664	0.172153	-0.025206	0.147876	-0.041092	0.112093	-0.06609	0.002362	-0.079486	-0.101499	-0.146988	-0.244937	-0.078728	-0.218021	0.110796	-0.177837	0.128485	-0.129843	0.141071	-0.040157	0.138873	0.02362	0.120402	0.116823	0.083068	0.158484	0.046321	0.180371	0.010695	0.177736
'BYU5432D.JPG'	0.173528028	0.003579885	0.161880094	0.027883252	0.13908322	0.050857021	0.109684597	0.066738716	0.017597118	0.070303796	-0.101604892	0.149068146	-0.221862259	0.086776446	0.133321644	0.001548105	0.064779358	0.002330037	-0.088364622	8.45E-05	0.171343948	-0.025024446	0.146313717	-0.04569722	0.121447535	-0.063791011	0.022999027	-0.071165047	-0.083262857	-0.164055362	-0.233505814	-0.051956595	-0.225350403	0.116717215	-0.203834351	0.130824839	-0.154869902	0.143206042	-0.041771634	0.143495016	0.022860711	0.117920925	0.088938677	0.088597098	0.145997354	0.060201431	0.175940484	0.021784566	0.178747325
'SDNHM31545D.JPG'	0.183651	-0.008981	0.17786	0.01988	0.15069	0.040592	0.122638	0.058395	0.022747	0.073422	-0.119466	0.145225	-0.231876	0.066093	0.139155	-0.004586	0.066672	-0.003058	-0.072113	0.009029	0.173558	-0.035216	0.146498	-0.049545	0.118559	-0.066355	0.021377	-0.071201	-0.137508	-0.139076	-0.243248	-0.043631	-0.216737	0.098447	-0.186533	0.120912	-0.151527	0.141668	-0.041002	0.127355	0.040636	0.10404	0.117918	0.072881	0.159055	0.045214	0.186724	0.00976	0.183035
'AZM38503D.JPG'	0.163093	-0.005883	0.166439	0.017226	0.146586	0.038213	0.122067	0.060135	0.03168	0.069809	-0.113914	0.146697	-0.239864	0.077857	0.122473	-0.001995	0.067851	0.001445	-0.071458	0.009539	0.162936	-0.026697	0.139893	-0.042502	0.115845	-0.06079	0.025473	-0.068628	-0.107283	-0.15256	-0.237962	-0.06015	-0.227515	0.107155	-0.198062	0.129061	-0.155766	0.142511	-0.030161	0.138784	0.054852	0.11455	0.129141	0.0751	0.160254	0.04359	0.172624	0.010143	0.168947
'SDNHM44193D.JPG'	0.17393	-0.001639	0.167977	0.029432	0.140042	0.048903	0.117428	0.067564	0.010373	0.080521	-0.099849	0.140096	-0.24102	0.073104	0.141796	0.000348	0.073826	0.01038	-0.085986	0.009489	0.17117	-0.027511	0.141448	-0.043092	0.115154	-0.062649	0.012516	-0.073605	-0.114794	-0.148951	-0.238056	-0.067003	-0.220315	0.103497	-0.180908	0.128183	-0.133944	0.137892	-0.032071	0.127598	0.033445	0.106786	0.120339	0.077801	0.153871	0.056889	0.184584	0.020959	0.182944
'AZM47267D.JPG'	0.166395	-0.005557	0.170254	0.023489	0.13629	0.051526	0.116185	0.068155	0.011407	0.084306	-0.089191	0.156017	-0.240853	0.078721	0.140907	-0.001944	0.058152	0.006219	-0.086328	0.010265	0.164842	-0.028118	0.130806	-0.051525	0.109022	-0.066042	0.006431	-0.078747	-0.094516	-0.155411	-0.240972	-0.068291	-0.222667	0.109193	-0.183794	0.133983	-0.132205	0.14861	-0.028544	0.14334	0.036105	0.110825	0.122082	0.085591	0.151521	0.059514	0.177825	0.01375	0.178978
'SDNHM29769D.JPG'	0.171445	-0.001584	0.165243	0.03378	0.133078	0.053716	0.122049	0.07296	0.010776	0.078073	-0.083827	0.137494	-0.256601	0.067929	0.144072	0.004135	0.066435	0.009642	-0.088477	0.008652	0.168286	-0.021526	0.125686	-0.043433	0.10876	-0.066053	-0.010506	-0.072063	-0.084378	-0.14806	-0.257732	-0.070846	-0.224576	0.096591	-0.179087	0.124423	-0.122499	0.131485	-0.013941	0.132633	0.054231	0.119567	0.122077	0.085457	0.150528	0.064488	0.180907	0.022737	0.185265
'SDNHM29849D.JPG'	0.168879	0.000672	0.163978	0.030632	0.126714	0.056966	0.114096	0.074882	0.003862	0.077898	-0.091388	0.156487	-0.244034	0.081931	0.130196	0.00458	0.04596	0.001583	-0.061878	0.007362	0.166766	-0.031532	0.130668	-0.052204	0.111076	-0.065988	0.003333	-0.07611	-0.086101	-0.159891	-0.245974	-0.078112	-0.220768	0.118152	-0.17849	0.140019	-0.126512	0.14917	-0.023191	0.143368	0.040896	0.116982	0.113503	0.083486	0.146138	0.062124	0.180559	0.02111	0.180051
'SDNHM26931D.JPG'	0.170585	0.001429	0.166269	0.028374	0.134683	0.046695	0.11441	0.067522	0.023081	0.074764	-0.127151	0.151576	-0.233218	0.068906	0.147088	0.001473	0.059756	0.006032	-0.065161	0.008857	0.167909	-0.029133	0.132989	-0.049226	0.106978	-0.062929	0.0198	-0.072055	-0.11014	-0.149155	-0.233639	-0.065036	-0.217209	0.099955	-0.189976	0.126554	-0.157134	0.146852	-0.034427	0.138517	0.049287	0.116523	0.117177	0.087867	0.155352	0.062033	0.183066	0.023015	0.182828
'UMNH635D.JPG'	0.176622	0.006496	0.174034	0.026343	0.147928	0.049045	0.117616	0.068961	0.01152	0.064615	-0.096741	0.134674	-0.245742	0.060868	0.140651	0.007169	0.077477	0.000061	-0.083143	0.001073	0.174975	-0.020959	0.147935	-0.038552	0.117007	-0.061919	0.017017	-0.070845	-0.115166	-0.138657	-0.252206	-0.06576	-0.227433	0.091309	-0.190142	0.116039	-0.136494	0.131176	-0.027914	0.122605	0.037471	0.099654	0.117445	0.07203	0.15825	0.050426	0.181638	0.020308	0.182293
'BYU45627D.JPG'	0.173370552	-0.008558663	0.158205378	0.038928967	0.143753496	0.055156267	0.121177443	0.068363205	0.016136016	0.076220506	-0.104129763	0.165049761	-0.22733763	0.063985355	0.134530638	-0.008184135	0.049275207	0.002027395	-0.08229025	0.011585549	0.149604666	-0.051852409	0.13628225	-0.061644633	0.108737315	-0.073826462	0.006343258	-0.073238077	-0.105149748	-0.146042462	-0.228042554	-0.06568952	-0.20495268	0.104493016	-0.190527333	0.140529315	-0.149908571	0.160949268	-0.02747192	0.171012617	0.054723136	0.13091858	0.126169103	0.094560784	0.156523304	0.066676517	0.18548899	0.02871733	0.176739778
'SDNHM1733D.JPG'	0.173394	-0.003752	0.169209	0.026259	0.136589	0.045911	0.119943	0.064161	0.016591	0.07391	-0.10447	0.15281	-0.238835	0.070008	0.139762	-0.000921	0.05686	-0.00001	-0.079009	0.003118	0.168172	-0.0312	0.138439	-0.047301	0.118117	-0.065142	0.016253	-0.069366	-0.126512	-0.139654	-0.232222	-0.083635	-0.222729	0.107263	-0.189997	0.137084	-0.141436	0.149859	-0.036191	0.139178	0.03887	0.117795	0.122911	0.075979	0.149208	0.052787	0.180867	0.016876	0.17797
'UMNH1150D.JPG'	0.183957	-0.000303	0.181387	0.030034	0.153287	0.0505	0.125542	0.071444	0.00347	0.073698	-0.144303	0.122074	-0.219014	0.061269	0.143413	0.002336	0.068508	0.000207	-0.089086	0.006378	0.178782	-0.03089	0.155695	-0.047843	0.123084	-0.062753	0.003272	-0.072565	-0.146645	-0.127349	-0.215022	-0.052896	-0.215054	0.085135	-0.200554	0.104581	-0.172664	0.116928	-0.057315	0.119387	0.033995	0.128395	0.130736	0.08814	0.16748	0.058666	0.192857	0.022333	0.191937
'SDNHM23098D.JPG'	0.1656	0.000265	0.160955	0.032839	0.136204	0.046162	0.115392	0.063727	0.021408	0.066753	-0.115587	0.158474	-0.231298	0.078595	0.13397	0.002214	0.065983	0.001006	-0.06075	0.003467	0.162743	-0.029348	0.13948	-0.041816	0.110276	-0.058206	0.019692	-0.058336	-0.109627	-0.158779	-0.233275	-0.07934	-0.216381	0.116012	-0.189098	0.14322	-0.14794	0.152267	-0.028935	0.143463	0.049508	0.116999	0.114631	0.079732	0.149072	0.055959	0.172379	0.023696	0.173228
'SDNHM196D.JPG'	0.169817	-0.012225	0.163784	0.016681	0.147093	0.036289	0.125218	0.060557	0.019249	0.075071	-0.118368	0.133326	-0.24011	0.078031	0.136712	-0.006433	0.073111	-0.009047	-0.080648	0.012156	0.171808	-0.038423	0.150562	-0.054685	0.117097	-0.071156	0.015767	-0.074042	-0.101774	-0.129808	-0.250184	-0.038723	-0.224267	0.107055	-0.194662	0.120613	-0.154245	0.130607	-0.035841	0.126771	0.044383	0.109024	0.124707	0.077811	0.15905	0.049196	0.177638	0.009942	0.178357
'SDNHM3739D.JPG'	0.178045	-0.011216	0.170022	0.010606	0.148041	0.032465	0.122762	0.053719	0.020962	0.069548	-0.117137	0.152012	-0.237933	0.076085	0.154724	-0.009737	0.064657	-0.010583	-0.071944	-0.000743	0.174481	-0.035156	0.146399	-0.051817	0.117962	-0.067639	0.006839	-0.063932	-0.118122	-0.135967	-0.247405	-0.042861	-0.214228	0.107499	-0.183165	0.131837	-0.147903	0.149969	-0.041362	0.135886	0.04244	0.108956	0.113657	0.074622	0.150405	0.046745	0.179473	0.006023	0.180324
'CAS192838L.JPG'
'SDNHM53150D.JPG'	0.170545	-0.000531	0.165527	0.025968	0.134461	0.049048	0.114628	0.067394	0.013166	0.065876	-0.100625	0.156309	-0.230911	0.079061	0.139783	0.002263	0.070463	0.004798	-0.069934	0.00383	0.167498	-0.025206	0.136497	-0.048362	0.116625	-0.064099	0.018801	-0.08234	-0.117164	-0.15078	-0.234974	-0.083196	-0.21894	0.116422	-0.181178	0.140993	-0.13516	0.154173	-0.026758	0.139993	0.040734	0.116883	0.118563	0.079544	0.150193	0.056901	0.178815	0.017827	0.176708
'BYU46517D.JPG'	0.168461743	-0.000539476	0.161089451	0.025555672	0.135178075	0.052814946	0.111246267	0.067084311	0.006701216	0.067628914	-0.08184009	0.158872243	-0.239948474	0.080379026	0.122898553	-0.008543689	0.052135177	-0.001694379	-0.075583667	0.005031079	0.168055496	-0.028373346	0.141745553	-0.051817459	0.11613738	-0.069095874	0.013078037	-0.072927372	-0.097423875	-0.163872758	-0.245922413	-0.047247768	-0.215479384	0.10915663	-0.186415083	0.132648424	-0.130609684	0.151505271	-0.024342787	0.143177462	0.04205903	0.112700201	0.111884023	0.083426602	0.151442773	0.056996147	0.176502188	0.019876509	0.180447803
'CAS198264D.JPG'	0.1644558	-0.0041479	0.1642708	0.0251807	0.140267	0.0437801	0.1201592	0.0687481	0.0016902	0.0807104	-0.0854927	0.1605723	-0.2482572	0.0713796	0.1371202	-0.0049375	0.0505917	0.0088693	-0.0701668	0.0094841	0.1556929	-0.0366032	0.1368391	-0.0476206	0.1160965	-0.0636488	-0.0021096	-0.0670157	-0.0816273	-0.1623568	-0.2522092	-0.0611962	-0.2103448	0.1003346	-0.1834264	0.1367696	-0.1336441	0.1524626	-0.0208347	0.1543342	0.0465465	0.1313553	0.11742	0.0833548	0.1491267	0.0540308	0.1698618	0.0191925	0.1657528
'UMNH1151D.JPG'	0.18008	-0.003782	0.175432	0.022662	0.151217	0.042968	0.124024	0.064254	0.012619	0.07232	-0.141596	0.134493	-0.219545	0.052942	0.143548	0.002384	0.05678	0.007579	-0.063826	0.005049	0.177192	-0.026531	0.14927	-0.0415	0.122476	-0.056684	0.020322	-0.060338	-0.144868	-0.126708	-0.227418	-0.067184	-0.211013	0.085401	-0.198726	0.116207	-0.171595	0.132643	-0.050313	0.139357	0.037736	0.114273	0.129088	0.078272	0.161514	0.046582	0.185698	0.014836	0.186534
'SDNHM44193D (2).JPG'	0.173199	-0.004789	0.171094	0.027335	0.140006	0.045561	0.117707	0.064997	0.01133	0.082887	-0.112695	0.14621	-0.245293	0.076985	0.155363	-0.003462	0.063719	0.001213	-0.090812	0.01241	0.168382	-0.034067	0.138977	-0.047961	0.113552	-0.065378	0.007068	-0.074081	-0.098441	-0.144402	-0.233161	-0.069927	-0.226728	0.10401	-0.191034	0.131836	-0.147135	0.146139	-0.03633	0.133992	0.034668	0.110486	0.120817	0.077989	0.154078	0.055885	0.183214	0.017445	0.183869
'SDNHM43250D.JPG'	0.174641	-0.004271	0.171666	0.023637	0.14259	0.039295	0.122265	0.062798	0.018818	0.068494	-0.111127	0.145788	-0.247891	0.064145	0.148583	0.001292	0.072844	-0.000977	-0.076736	0.002184	0.170662	-0.028673	0.141753	-0.042621	0.116619	-0.062959	0.020103	-0.060411	-0.116667	-0.13118	-0.241104	-0.071092	-0.228992	0.091781	-0.189313	0.114611	-0.144129	0.133352	-0.030648	0.135587	0.044214	0.113547	0.125907	0.074254	0.160313	0.05197	0.184679	0.015222	0.181441
'SDNHM31541D.JPG'	0.164312	-0.00382	0.16476	0.027963	0.140954	0.044827	0.127707	0.060861	0.024342	0.076398	-0.109859	0.146209	-0.251441	0.067176	0.137936	-0.00032	0.057786	0.004105	-0.073783	0.008544	0.164809	-0.031976	0.139832	-0.044447	0.120407	-0.060802	0.021351	-0.069885	-0.110886	-0.144532	-0.240654	-0.068341	-0.229647	0.095319	-0.192133	0.127068	-0.146528	0.145107	-0.023021	0.134164	0.05245	0.108437	0.132115	0.070575	0.151911	0.04905	0.176393	0.01783	0.174753
'SDNHM2880D.JPG'	0.1709543	-0.0057194	0.1657428	0.0291177	0.1336631	0.0471865	0.1115833	0.0616105	0.010607	0.0702918	-0.0849798	0.1603609	-0.2493002	0.064241	0.1353317	-0.0013454	0.0560222	0.0076079	-0.0707348	0.0100604	0.164753	-0.0309507	0.1360802	-0.0472454	0.1116562	-0.0605476	0.0164559	-0.07354	-0.1010704	-0.1579527	-0.2457946	-0.0624834	-0.2202736	0.1028996	-0.1877782	0.1325853	-0.1349347	0.1524748	-0.018028	0.1393611	0.0528566	0.1220405	0.115998	0.0826328	0.1469199	0.0603288	0.176304	0.0224334	0.1737604
'CAS63903D.JPG'	0.180712	0.0124628	0.1662704	0.0357567	0.1375036	0.0600781	0.107085	0.0748074	0.0004819	0.0788432	-0.0943182	0.1328465	-0.243485	0.0566407	0.1433825	0.0080219	0.0618515	-0.0021237	-0.0840105	-0.0071329	0.1746189	-0.0170965	0.150158	-0.035845	0.1213554	-0.0573334	0.0145459	-0.076526	-0.1057984	-0.1510067	-0.2414537	-0.0637423	-0.2225872	0.0918632	-0.1904517	0.1108212	-0.1398323	0.1276355	-0.0372176	0.1246448	0.026643	0.1126478	0.1053049	0.0890634	0.1457739	0.0673058	0.1810033	0.0336172	0.1842252
'SDNHM4500D.JPG'	0.168295	-0.015628	0.170857	0.012542	0.132291	0.04077	0.114969	0.05526	0.022519	0.067708	-0.092548	0.153883	-0.239242	0.083414	0.143723	-0.010891	0.067904	0.002231	-0.026771	0.015755	0.171127	-0.035869	0.122014	-0.057086	0.111124	-0.069354	0.001378	-0.056186	-0.111135	-0.149519	-0.24185	-0.052085	-0.221605	0.118798	-0.190828	0.140865	-0.141392	0.152647	-0.024697	0.145	0.043281	0.12246	0.115658	0.077705	0.15142	0.053032	0.184391	0.006289	0.179792
'ASM03690D.JPG'	0.172545	-0.015311	0.167636	0.018523	0.144549	0.036717	0.118945	0.055763	0.016641	0.070225	-0.08236	0.159145	-0.229677	0.091663	0.149121	-0.010425	0.059972	-0.007323	-0.08905	0.003635	0.164277	-0.040001	0.136548	-0.054848	0.103366	-0.068667	0.001028	-0.083684	-0.112228	-0.151408	-0.246218	-0.046487	-0.211553	0.11976	-0.173568	0.14331	-0.122552	0.155633	-0.019257	0.142811	0.050781	0.121917	0.127885	0.081173	0.155986	0.047362	0.178211	0.009658	0.17527
'SDNHM20487D.JPG'	0.178692	-0.001179	0.17525	0.027494	0.145333	0.047688	0.124294	0.066355	0.015877	0.080957	-0.114125	0.125768	-0.26139	0.06425	0.137198	0.00402	0.062751	0.009079	-0.059424	0.006185	0.172906	-0.032945	0.146445	-0.043154	0.121757	-0.057958	0.01991	-0.058856	-0.101424	-0.127277	-0.252099	-0.068755	-0.239035	0.09573	-0.199918	0.110721	-0.150165	0.122866	-0.038101	0.115185	0.038236	0.098296	0.12386	0.06753	0.157742	0.050204	0.182066	0.016657	0.178663
'SDNHM33939D.JPG'	0.175972	-0.001602	0.166292	0.028265	0.129161	0.055321	0.11054	0.069801	0.010947	0.079276	-0.104995	0.147871	-0.255805	0.055463	0.145604	0.003032	0.066733	0.002645	-0.068986	0.009391	0.175619	-0.025022	0.136586	-0.053503	0.111225	-0.062677	0.012592	-0.070526	-0.07907	-0.152517	-0.243151	-0.057768	-0.227232	0.085113	-0.197323	0.127454	-0.145171	0.139777	-0.040948	0.139444	0.028831	0.114323	0.108604	0.083008	0.143518	0.064888	0.180565	0.022926	0.18426
'SDNHM3319D.JPG'	0.165811	-0.008815	0.165661	0.010162	0.140973	0.036034	0.116332	0.055998	0.024309	0.051005	-0.092285	0.161074	-0.256163	0.088965	0.121572	-0.007561	0.063904	-0.01153	-0.068904	-0.003048	0.160854	-0.032554	0.134123	-0.050134	0.10817	-0.066527	0.011841	-0.075137	-0.097892	-0.143943	-0.254125	-0.049537	-0.223477	0.119774	-0.180564	0.14254	-0.130107	0.155064	-0.016402	0.144264	0.059923	0.117857	0.11603	0.080207	0.150593	0.050066	0.175659	0.005323	0.170897
'SDNHM2054D.JPG'	0.170449	-0.007047	0.167622	0.019005	0.143476	0.039366	0.122874	0.062924	0.012918	0.071444	-0.109195	0.144789	-0.238589	0.091866	0.132399	-0.002141	0.056729	-0.00622	-0.074488	0.005975	0.161559	-0.034759	0.135518	-0.05223	0.117094	-0.074955	0.001642	-0.086427	-0.100537	-0.139189	-0.238046	-0.060041	-0.222802	0.122353	-0.191722	0.140549	-0.147013	0.145199	-0.029705	0.133413	0.045806	0.114215	0.126486	0.083429	0.160871	0.053852	0.179328	0.011654	0.176201
'SDNHM777D.JPG'	0.178099	-0.005147	0.171817	0.01412	0.149605	0.039473	0.120688	0.057952	0.024169	0.074858	-0.11207	0.135505	-0.246029	0.083771	0.148048	-0.003828	0.062319	0.000029	-0.099054	0.007953	0.172154	-0.032743	0.141435	-0.048598	0.107221	-0.065561	0.011552	-0.066611	-0.110303	-0.138642	-0.238293	-0.042671	-0.228646	0.104752	-0.196705	0.121845	-0.151641	0.132949	-0.027268	0.124014	0.049624	0.10351	0.120263	0.074887	0.158627	0.047946	0.184328	0.009221	0.18287
'SDNHM11551.JPG'	0.171208	-0.009308	0.16984	0.023798	0.140908	0.040731	0.120215	0.063248	0.009579	0.074413	-0.099313	0.134667	-0.237321	0.095324	0.136059	-0.004338	0.05912	0.004827	-0.078306	0.005538	0.169038	-0.033926	0.139848	-0.049611	0.116497	-0.070235	0.010929	-0.080463	-0.104653	-0.143726	-0.250706	-0.042845	-0.217209	0.122248	-0.180792	0.129445	-0.134912	0.134955	-0.031561	0.124902	0.038372	0.106372	0.117177	0.077881	0.152704	0.049131	0.18083	0.014065	0.18285
'BYU45619D.JPG'	0.168729969	-0.003529154	0.170118119	0.026653776	0.141225766	0.051762559	0.122271067	0.06810107	0.023796919	0.076676786	-0.111609436	0.155241741	-0.216847853	0.078341746	0.138428335	0.001118459	0.078139221	-0.001206245	-0.10376141	0.004701879	0.164891588	-0.02892719	0.135695833	-0.05081103	0.115786804	-0.069843128	0.007101269	-0.077108421	-0.10882038	-0.152043375	-0.232321014	-0.058646789	-0.201300713	0.114274813	-0.187073579	0.140653234	-0.151877994	0.153701557	-0.038762112	0.14861293	0.047660431	0.108749971	0.120756409	0.083698952	0.155860649	0.055819304	0.175797387	0.015309686	0.17568105
'MNAZ7.92D.JPG'	0.167426	-0.013153	0.169636	0.01072	0.146389	0.034053	0.116631	0.055645	0.015136	0.076389	-0.066597	0.146873	-0.246196	0.093591	0.140692	-0.005026	0.058327	0.000218	-0.083875	0.017831	0.169799	-0.037308	0.137991	-0.053209	0.107178	-0.064879	0.00335	-0.06972	-0.109373	-0.144941	-0.256337	-0.049108	-0.224939	0.120803	-0.175917	0.133442	-0.112722	0.143088	-0.010412	0.13284	0.044497	0.10675	0.123004	0.073416	0.16006	0.037374	0.18152	0.00321	0.179693
'SDNHM44199D.JPG'	0.169102	-0.003905	0.160976	0.029634	0.132044	0.052426	0.109341	0.065435	0.015889	0.074751	-0.103475	0.158605	-0.229799	0.087036	0.136132	0.001622	0.055165	0.000878	-0.076834	0.00185	0.161595	-0.034714	0.13482	-0.049374	0.115083	-0.064329	0.011919	-0.069553	-0.101075	-0.159843	-0.240187	-0.081265	-0.217104	0.121598	-0.182057	0.145729	-0.137491	0.155405	-0.02603	0.143171	0.042097	0.118975	0.118315	0.087458	0.145829	0.062122	0.176422	0.018458	0.175869
'BYU16537D.JPG'	0.17179829	0.001436666	0.167715495	0.031959746	0.143674774	0.046608386	0.110832209	0.06862409	0.022509017	0.064202408	-0.092914683	0.159111581	-0.233324013	0.071239726	0.128855843	-0.003294065	0.055917122	-0.008243054	-0.115975225	-0.009986458	0.162444454	-0.028187381	0.142021762	-0.051110339	0.116209807	-0.063677631	0.030506275	-0.081422424	-0.089438126	-0.160187029	-0.229580452	-0.061189486	-0.228731978	0.104417233	-0.201009425	0.126721327	-0.14949463	0.147201651	-0.029986739	0.148708398	0.041281545	0.130889183	0.102636527	0.108565833	0.155677529	0.062420055	0.17875619	0.024549857	0.177825427
'BYU16537L.JPG'
'SDNHM781D.JPG'	0.170794	-0.00571	0.163308	0.020075	0.138679	0.039167	0.117588	0.058498	0.016394	0.073089	-0.091248	0.155717	-0.240858	0.078161	0.131217	-0.006329	0.067219	-0.000799	-0.095627	0.009431	0.165098	-0.037567	0.139868	-0.050182	0.114713	-0.070231	0.014976	-0.076061	-0.10463	-0.142535	-0.249732	-0.057282	-0.218801	0.110552	-0.178681	0.131212	-0.130615	0.150532	-0.019575	0.140108	0.048297	0.112105	0.119749	0.07773	0.151197	0.051508	0.175727	0.014277	0.173709
'AZM46406D.JPG'	0.171008	-0.003443	0.168399	0.025087	0.134579	0.047428	0.114802	0.064182	0.00874	0.077303	-0.086003	0.161409	-0.24065	0.072415	0.13578	0.001036	0.043762	-0.001074	-0.080408	0.006558	0.166618	-0.028663	0.13509	-0.043141	0.111603	-0.060646	0.011901	-0.076313	-0.111508	-0.15684	-0.230926	-0.074109	-0.224745	0.107121	-0.185175	0.136626	-0.131677	0.155684	-0.022514	0.148555	0.042259	0.120309	0.120542	0.077505	0.149687	0.05406	0.178318	0.015555	0.179523
'UMNH1359D.JPG'	0.170759	0.003165	0.168511	0.026529	0.136564	0.041853	0.106685	0.068703	0.018013	0.074012	-0.101369	0.149885	-0.240342	0.077817	0.138277	0.004516	0.056643	0.002579	-0.070842	0.001618	0.164544	-0.026911	0.141867	-0.045243	0.111912	-0.062699	0.022449	-0.080147	-0.097969	-0.15575	-0.246243	-0.068556	-0.228453	0.109238	-0.194222	0.131457	-0.141171	0.143328	-0.024016	0.135606	0.0429	0.115077	0.113298	0.084496	0.153023	0.053035	0.174549	0.019735	0.173213
'CAS37997D.JPG'	0.181895396	-0.000617321	0.176180664	0.027985869	0.143307537	0.051431712	0.116256527	0.072728977	0.005573665	0.074435645	-0.079316579	0.141089762	-0.247669895	0.065467911	0.148440453	0.000105889	0.069461886	0.000870089	-0.080990075	0.008131853	0.174977338	-0.027852585	0.140224224	-0.056114642	0.113053958	-0.068995059	0.003465246	-0.074447207	-0.107621225	-0.137850117	-0.239138648	-0.056848863	-0.222918428	0.097611447	-0.191691679	0.120899336	-0.131059889	0.136967332	-0.027034466	0.129707763	0.036122331	0.107944227	0.113235908	0.087651806	0.160010297	0.057367385	0.18727168	0.018996259	0.189812522
'CAS63902D.JPG'	0.1772537	0.0037108	0.1696739	0.0323887	0.1418111	0.0556648	0.1129737	0.0699176	0.012668	0.0745364	-0.1018047	0.1491535	-0.2539652	0.0492675	0.1380767	0.0055674	0.0759283	0.0035853	-0.0696124	-0.0022799	0.1742488	-0.0187614	0.1446531	-0.0400285	0.1138375	-0.0596152	0.0128669	-0.0715178	-0.0982757	-0.1498772	-0.2317527	-0.0780507	-0.2286639	0.0937155	-0.2038578	0.1288698	-0.1508427	0.1414093	-0.0367346	0.136537	0.0330815	0.1150395	0.1100519	0.0836661	0.1486158	0.0615313	0.1769603	0.0257158	0.179867
'SDNHM27723D.JPG'	0.168418	-0.001512	0.170281	0.020463	0.137912	0.04488	0.115822	0.060185	0.021661	0.069659	-0.109345	0.143903	-0.263394	0.058352	0.144939	-0.000352	0.067481	0.003614	-0.057272	0.011383	0.1684	-0.023143	0.138925	-0.045728	0.113686	-0.061316	0.016954	-0.071159	-0.103054	-0.134692	-0.242052	-0.067115	-0.233926	0.08862	-0.200177	0.12831	-0.148604	0.140106	-0.022508	0.133395	0.051139	0.109541	0.120063	0.082909	0.156497	0.054086	0.181109	0.014089	0.180325
'SDNHM43397D.JPG'	0.169296	0.000925	0.167959	0.02846	0.138046	0.047631	0.113711	0.068948	0.017815	0.077215	-0.094565	0.149308	-0.243325	0.073147	0.149357	0.003627	0.076585	0.000052	-0.06367	-0.002202	0.168232	-0.027695	0.13971	-0.045092	0.117545	-0.060371	0.020896	-0.072486	-0.113939	-0.151506	-0.246521	-0.072328	-0.220092	0.10432	-0.178601	0.134027	-0.129428	0.146775	-0.027472	0.132278	0.032927	0.10913	0.112304	0.075557	0.148594	0.052667	0.178727	0.019847	0.17704
'AZM37845D.JPG'	0.169955	-0.001084	0.165725	0.024502	0.141175	0.040098	0.116918	0.058603	0.025263	0.067461	-0.119889	0.151883	-0.23049	0.08641	0.138491	-0.00246	0.070958	-0.001393	-0.06941	0.012003	0.167074	-0.029022	0.140009	-0.044315	0.117208	-0.063105	0.026193	-0.078556	-0.108653	-0.162104	-0.230881	-0.060357	-0.221513	0.115316	-0.194955	0.134582	-0.157487	0.148178	-0.04087	0.141555	0.042744	0.112056	0.119164	0.071519	0.150892	0.046566	0.172975	0.017427	0.173941
'BYU46858D.JPG'	0.178988075	-0.010002262	0.162162701	0.03163374	0.152284014	0.048379005	0.124852763	0.063585396	0.027890847	0.077026495	-0.115586737	0.157903733	-0.252072112	0.069076597	0.150007185	-0.007762987	0.075585794	-0.006092267	-0.063935428	0.00536779	0.156311518	-0.051387181	0.142735828	-0.058440335	0.117273721	-0.07220535	0.01760024	-0.068000702	-0.10569648	-0.135864568	-0.218869677	-0.0508847	-0.23360934	0.10236296	-0.214728008	0.133047571	-0.165323017	0.150871142	-0.038670007	0.150361761	0.043946807	0.110489319	0.113145024	0.065777128	0.159656798	0.056926182	0.180946388	0.020986326	0.175437556
'CAS170422D.JPG'	0.172827	-0.00461	0.171915	0.023604	0.136519	0.047177	0.11819	0.066532	0.017576	0.084867	-0.094034	0.168007	-0.231334	0.071186	0.127531	-0.003265	0.085574	0.003447	-0.082345	0.01526	0.167009	-0.035526	0.129882	-0.049276	0.107829	-0.068908	0.005601	-0.058349	-0.107638	-0.161193	-0.226454	-0.068996	-0.207587	0.103432	-0.174265	0.127883	-0.136801	0.158964	-0.034013	0.164516	0.032737	0.134736	0.113997	0.086217	0.152332	0.060558	0.183782	0.014747	0.181484
'CAS182512D.JPG'	0.167391821	-0.010404827	0.165337353	0.019478078	0.143655225	0.033226314	0.122521172	0.058045853	0.030552077	0.070378165	-0.110598794	0.163454983	-0.24373649	0.075553704	0.133156589	-0.007549644	0.070226235	-0.006726696	-0.063679985	0.009629542	0.162270778	-0.028945034	0.140174607	-0.046052026	0.117219798	-0.071771026	0.021039069	-0.073647775	-0.117443975	-0.152881097	-0.23296953	-0.046732835	-0.219473412	0.104061265	-0.193245743	0.131188072	-0.152867483	0.15338909	-0.035106383	0.146308425	0.043509645	0.109860108	0.122688884	0.073162803	0.15409729	0.046019358	0.176022263	0.015161614	0.176180367
'UMNH1304D.JPG'	0.162666	-0.003561	0.165893	0.022703	0.140501	0.045482	0.116235	0.067093	0.015713	0.08004	-0.109858	0.152038	-0.242098	0.083776	0.140033	-0.000923	0.034549	-0.005377	-0.058179	-0.005253	0.166744	-0.028532	0.135891	-0.046708	0.105538	-0.069383	0.010618	-0.07574	-0.07791	-0.148179	-0.244449	-0.078958	-0.225753	0.118533	-0.195968	0.145306	-0.14805	0.150654	-0.026651	0.144555	0.042987	0.116035	0.12088	0.07878	0.151475	0.050407	0.172007	0.01573	0.173252
'CAS100841D.JPG'	0.1784374	0.0010515	0.1732178	0.0310182	0.1528464	0.0486993	0.1302582	0.0712231	0.0261504	0.0772378	-0.1309362	0.1174128	-0.2602647	0.0310517	0.1572585	0.0035452	0.0740708	0.008547	-0.0660496	0.0076947	0.1719692	-0.0228395	0.1529202	-0.0390946	0.1305284	-0.0606076	0.0241089	-0.0531055	-0.1095875	-0.1251968	-0.2484596	-0.0577408	-0.2356804	0.0575466	-0.2185679	0.0883718	-0.1774242	0.1100603	-0.0447643	0.115306	0.0449273	0.0997469	0.1252864	0.0721171	0.160026	0.0538288	0.1825864	0.0253974	0.1832147
'SDNHM20089D.JPG'	0.161491	-0.009073	0.168701	0.020248	0.140138	0.046709	0.125482	0.061932	0.02541	0.067398	-0.100787	0.144485	-0.252619	0.07467	0.133672	-0.004223	0.070447	-0.001832	-0.069579	0.009485	0.164478	-0.036623	0.135032	-0.05609	0.115473	-0.071437	0.016741	-0.057419	-0.113652	-0.138205	-0.247068	-0.042235	-0.226847	0.103671	-0.189083	0.12625	-0.139595	0.137614	-0.021997	0.131685	0.055114	0.109818	0.1249	0.075514	0.15515	0.053941	0.182308	0.011578	0.178761
'SDNHM1180D.JPG'	0.174624	-0.007448	0.16707	0.020279	0.142448	0.042778	0.117415	0.064513	0.011107	0.072513	-0.088642	0.150423	-0.235797	0.085216	0.13274	-0.006232	0.057958	-0.004148	-0.075415	0.01427	0.168519	-0.033867	0.141901	-0.053227	0.110874	-0.07555	0.004342	-0.073437	-0.098479	-0.137338	-0.254043	-0.067134	-0.216843	0.120501	-0.180845	0.141879	-0.128024	0.142479	-0.022022	0.133709	0.043992	0.118968	0.116038	0.080944	0.150675	0.051429	0.176281	0.011729	0.177206
'BYU16536D.JPG'	0.166152502	-0.004776097	0.162111764	0.023762447	0.138362229	0.049201207	0.118092819	0.065758165	0.036776656	0.071444885	-0.099735668	0.166640051	-0.247033891	0.066869038	0.117244576	0.001991599	0.084588074	0.003073376	-0.105125772	0.011103356	0.15956816	-0.027153197	0.130399604	-0.056187707	0.109734374	-0.060025058	0.033274663	-0.081423325	-0.072693325	-0.147942252	-0.229169903	-0.069247206	-0.239365962	0.103536979	-0.21501015	0.135932494	-0.160531296	0.155614558	-0.030581173	0.158195896	0.044292339	0.124151643	0.106826451	0.090437625	0.150670586	0.059338591	0.174965826	0.013283799	0.173608549
'BYU16536L.JPG'
'SDNHM3053D.JPG'	0.169693	-0.011947	0.165273	0.013468	0.148899	0.038272	0.119885	0.058085	0.022772	0.076711	-0.098944	0.159053	-0.235298	0.091067	0.136108	-0.004964	0.051503	0.00591	-0.078098	0.014025	0.165383	-0.039101	0.140939	-0.053865	0.107727	-0.067588	-0.002801	-0.078252	-0.105593	-0.147361	-0.244757	-0.064663	-0.212701	0.125969	-0.176559	0.144318	-0.133366	0.155978	-0.023587	0.147286	0.052712	0.115581	0.116227	0.080104	0.151487	0.047798	0.176406	0.006832	0.175184
'UMNH1264D.JPG'	0.183515	0.001112	0.173995	0.029202	0.150864	0.0457	0.123639	0.067892	0.006319	0.073254	-0.09769	0.133326	-0.252983	0.06811	0.143226	0.00165	0.075705	0.004911	-0.093168	0.010131	0.173253	-0.030848	0.150993	-0.046601	0.121087	-0.062756	0.007192	-0.070139	-0.117188	-0.125522	-0.233947	-0.079162	-0.230462	0.09979	-0.18846	0.128698	-0.135462	0.135113	-0.032108	0.118978	0.032182	0.10268	0.122432	0.071084	0.158938	0.047704	0.183821	0.01872	0.182994
'SDNHM39245D.JPG'	0.18078	0.002106	0.173388	0.028487	0.141034	0.051787	0.119534	0.070356	0.020038	0.079069	-0.110158	0.129938	-0.255051	0.044516	0.14606	0.002446	0.074564	0.002593	-0.064434	0.002513	0.172426	-0.024144	0.141482	-0.044192	0.114861	-0.061418	0.019077	-0.072686	-0.102721	-0.138417	-0.244439	-0.057647	-0.238325	0.07679	-0.206973	0.112204	-0.153555	0.125159	-0.038107	0.128326	0.03834	0.115867	0.11851	0.084827	0.15467	0.061296	0.182588	0.022517	0.18122
'BYU42851D.JPG'	0.183249856	0.004983408	0.178797387	0.030164975	0.154727775	0.045192812	0.104194344	0.057297027	0.023340108	0.062466181	-0.095552134	0.144340827	-0.233567837	0.047343395	0.147473843	-0.001596394	0.047132423	-0.016155082	-0.092179069	-0.010826297	0.174368227	-0.023277338	0.144229974	-0.043521607	0.11437706	-0.062823407	0.034878104	-0.075186303	-0.093743278	-0.13538471	-0.263388053	-0.051265377	-0.224622775	0.080456207	-0.1978446	0.10615502	-0.148175645	0.1286154	-0.031941616	0.137099215	0.038901337	0.128124686	0.095690217	0.101946417	0.161331477	0.057586353	0.188245645	0.024408796	0.188415106
'SDNHM29857D.JPG'	0.173011	-0.004438	0.171222	0.027998	0.141517	0.05538	0.123373	0.069695	-0.002321	0.080236	-0.103321	0.138618	-0.25126	0.064889	0.138492	0.000335	0.053033	0.007758	-0.097699	0.008762	0.166561	-0.03158	0.135833	-0.052661	0.118635	-0.06999	0.00693	-0.075806	-0.093131	-0.132602	-0.246262	-0.072259	-0.219769	0.095797	-0.188995	0.130886	-0.139575	0.134473	-0.031206	0.132211	0.043713	0.114758	0.125488	0.08499	0.156752	0.058728	0.185242	0.017149	0.181471
'MNAZ7.13D.JPG'	0.167632	-0.020011	0.167628	0.010409	0.143375	0.032278	0.127341	0.052725	0.032348	0.07846	-0.10818	0.151028	-0.247669	0.086531	0.12891	-0.012719	0.082836	-0.004741	-0.059409	0.016259	0.166294	-0.041404	0.145061	-0.058769	0.116295	-0.075431	0.022469	-0.069434	-0.109381	-0.131229	-0.245695	-0.025771	-0.235442	0.106855	-0.200136	0.127094	-0.149893	0.144834	-0.034326	0.13541	0.044626	0.105453	0.125015	0.059455	0.152946	0.033678	0.174891	-0.000141	0.175122
'SDNHM4482D.JPG'	0.173716	-0.012275	0.164931	0.011705	0.140579	0.032438	0.125978	0.052437	0.020849	0.068495	-0.09374	0.155198	-0.252019	0.07734	0.149783	-0.010155	0.076868	-0.001193	-0.031306	0.004912	0.165309	-0.032805	0.144997	-0.045921	0.111293	-0.064198	0.007955	-0.068268	-0.100332	-0.138753	-0.257651	-0.038517	-0.224693	0.104106	-0.190049	0.127805	-0.140758	0.148211	-0.031826	0.140272	0.03169	0.101242	0.121588	0.0708	0.151266	0.041199	0.181938	0.008454	0.174433
'SDNHM26763D.JPG'	0.173847	-0.000375	0.167129	0.030444	0.139141	0.049313	0.114715	0.067489	0.019248	0.070793	-0.115473	0.147596	-0.233738	0.078853	0.138399	0.004548	0.050493	0.004916	-0.066025	0.002551	0.165523	-0.026111	0.135029	-0.044991	0.109988	-0.062153	0.014902	-0.072962	-0.107155	-0.159461	-0.237086	-0.07249	-0.218624	0.110048	-0.187165	0.13006	-0.147879	0.144529	-0.026735	0.140763	0.049876	0.117455	0.116703	0.08579	0.155068	0.058374	0.180901	0.02103	0.177952
'CAS156187D.JPG'	0.1684238	0.0014111	0.1667471	0.0309457	0.1391969	0.0525976	0.1143913	0.0730277	-0.0018591	0.0779485	-0.083376	0.1497828	-0.2687664	0.0490916	0.1412775	0.0059023	0.0426583	0.0085652	-0.0810412	0.003101	0.1631296	-0.0233963	0.1340258	-0.0421993	0.1068002	-0.0578974	0.0016244	-0.06862	-0.0707248	-0.1499559	-0.2420334	-0.0811981	-0.2347891	0.0918873	-0.2010346	0.1302821	-0.1390212	0.1459791	-0.0201225	0.1460763	0.0442194	0.1316865	0.1183826	0.0925375	0.1499775	0.0621459	0.1749375	0.025469	0.1744351
'SDNHM39069D.JPG'	0.17298	-0.000798	0.166332	0.031225	0.135119	0.056946	0.11699	0.074092	0.020234	0.085777	-0.107325	0.130879	-0.244365	0.052985	0.140236	0.003216	0.071547	0.009114	-0.042395	0.005623	0.170408	-0.021809	0.141846	-0.048025	0.128198	-0.06541	0.02753	-0.060863	-0.117054	-0.142604	-0.243579	-0.060792	-0.234273	0.086615	-0.199635	0.10789	-0.147451	0.121914	-0.039475	0.129694	0.030065	0.104014	0.114075	0.082612	0.146595	0.062027	0.18071	0.02462	0.183971
'SDNHM44206D.JPG'	0.16325	0.001964	0.165028	0.029996	0.139163	0.043872	0.11291	0.063076	0.020431	0.065836	-0.090885	0.151283	-0.254108	0.073522	0.137305	0.004404	0.058575	-0.000033	-0.08264	0.011006	0.164329	-0.025882	0.136331	-0.04451	0.112454	-0.062644	0.023633	-0.075686	-0.115103	-0.148117	-0.235778	-0.074271	-0.23201	0.102613	-0.186188	0.13342	-0.131219	0.149942	-0.01314	0.133252	0.051768	0.115398	0.121869	0.081928	0.15568	0.055454	0.176552	0.022074	0.176514
'SDNHM29847D.JPG'	0.166813	-0.000786	0.167343	0.031972	0.136515	0.05431	0.123218	0.073288	0.011236	0.080056	-0.099601	0.143315	-0.239098	0.077177	0.137103	0.0015	0.06381	0.00018	-0.095626	0.002722	0.167181	-0.028766	0.13283	-0.049218	0.115939	-0.064756	0.008908	-0.06915	-0.096731	-0.148403	-0.248491	-0.076097	-0.220478	0.110491	-0.182939	0.129288	-0.134309	0.136023	-0.025512	0.135828	0.047946	0.112643	0.119773	0.079919	0.150026	0.058054	0.178827	0.021902	0.178146
'SDNHM34080D.JPG'	0.17122	-0.004281	0.165466	0.02829	0.137203	0.041662	0.115164	0.063676	0.012287	0.071315	-0.108969	0.158035	-0.240086	0.078414	0.140057	-0.002723	0.065673	-0.00237	-0.102892	0.000194	0.168387	-0.033054	0.136085	-0.048512	0.111148	-0.067394	0.009508	-0.075082	-0.092528	-0.142622	-0.237972	-0.072962	-0.222773	0.111351	-0.186853	0.138042	-0.143055	0.152554	-0.031372	0.144618	0.040656	0.116503	0.121911	0.082598	0.151209	0.053673	0.180119	0.019534	0.180767
'SDNHM44195D.JPG'	0.173211	-0.004795	0.171303	0.025871	0.139716	0.047597	0.119368	0.06708	0.022755	0.081587	-0.121571	0.137457	-0.23979	0.071818	0.144917	-0.00167	0.079152	0.006032	-0.073281	0.012696	0.171292	-0.0314	0.1384	-0.045398	0.114316	-0.064175	0.017254	-0.067106	-0.115526	-0.144256	-0.236233	-0.062361	-0.226087	0.096653	-0.193171	0.117953	-0.154186	0.134356	-0.037414	0.131371	0.039547	0.10935	0.123289	0.0808	0.154989	0.056424	0.18644	0.016142	0.187129
'CAS13584D.JPG'	0.165986754	-0.003027795	0.168257358	0.022216146	0.143785732	0.039579072	0.1212674	0.06312403	0.01246118	0.06898524	-0.096713547	0.154937748	-0.232952068	0.07517155	0.136117704	-0.000267359	0.063625435	0.001492276	-0.110582146	-0.000171368	0.163885284	-0.024892677	0.13810739	-0.05481939	0.113302638	-0.066643932	0.012835774	-0.082911027	-0.089438259	-0.151768815	-0.247336466	-0.052513359	-0.218056036	0.110160961	-0.194856933	0.132650803	-0.145266831	0.146594822	-0.027730637	0.15125631	0.052466912	0.119311976	0.121208027	0.079301975	0.159816858	0.04484729	0.176747949	0.014939422	0.177550496
'AZM33638L.JPG'
'SDNHM38222D.JPG'	0.162072	-0.011914	0.167539	0.013588	0.140144	0.035318	0.115936	0.059197	0.00989	0.084767	-0.100391	0.165571	-0.240069	0.078029	0.13261	-0.008545	0.07304	-0.007152	-0.06036	0.002476	0.163269	-0.034288	0.134837	-0.057111	0.106557	-0.069195	0.009238	-0.061357	-0.104033	-0.151157	-0.240003	-0.060649	-0.216342	0.111338	-0.184236	0.146089	-0.137583	0.161857	-0.033513	0.15107	0.032223	0.120912	0.117994	0.082946	0.156293	0.049747	0.181265	0.007536	0.178109
'SDNHM740D.JPG'	0.173524	-0.0053407	0.1679757	0.0263179	0.1403889	0.0502719	0.121451	0.0686533	0.0125032	0.0872096	-0.0953689	0.1413341	-0.2561126	0.0555461	0.1323363	-0.0009464	0.0739768	0.0025102	-0.0751372	0.0113447	0.1718632	-0.0326598	0.1357052	-0.0551551	0.1135425	-0.0714877	0.0182079	-0.0853327	-0.0982318	-0.1127169	-0.2531364	-0.0696924	-0.2244565	0.0949404	-0.1994238	0.1269901	-0.1464467	0.1354255	-0.0282467	0.1308511	0.042694	0.1068982	0.1204814	0.0781037	0.1562729	0.0608569	0.1824898	0.0201444	0.183832
'SDNHM34778D.JPG'	0.17047	0.00063	0.170657	0.025402	0.144403	0.047958	0.118836	0.064832	0.009912	0.059814	-0.109137	0.139425	-0.227971	0.06835	0.140364	-0.001464	0.082791	0.003991	-0.075011	0.007834	0.175908	-0.025086	0.147868	-0.042676	0.114559	-0.060945	0.017519	-0.076818	-0.113959	-0.142254	-0.256937	-0.067762	-0.213214	0.104354	-0.182842	0.128553	-0.141144	0.13893	-0.046918	0.13186	0.023237	0.102422	0.117126	0.071929	0.153015	0.05066	0.183069	0.018642	0.183886
'CAS63905D.JPG'	0.1798095	0.006329	0.1750979	0.0278254	0.1498614	0.050593	0.1179773	0.0728633	0.0129651	0.0766312	-0.1007354	0.1347943	-0.2629998	0.041895	0.1434001	0.0083667	0.0747562	0.0097174	-0.0872109	0.0048824	0.1750176	-0.0178117	0.1496472	-0.038142	0.1134104	-0.0590438	0.0128483	-0.0661452	-0.101972	-0.1344579	-0.2376024	-0.0776575	-0.2341914	0.0791459	-0.2050668	0.1104914	-0.1501403	0.1241688	-0.034138	0.1258111	0.0370704	0.1072164	0.1161073	0.0826118	0.1605821	0.0567224	0.1863605	0.0238377	0.1855572
'SDNHM28060D.JPG'	0.178415	0.004526	0.17851	0.027769	0.142744	0.05752	0.110488	0.068428	0.005365	0.073336	-0.118787	0.130285	-0.231966	0.063127	0.136166	0.004963	0.055285	0.001138	-0.029425	-0.009358	0.174225	-0.021273	0.149105	-0.044079	0.118846	-0.058095	0.019614	-0.080587	-0.101754	-0.147817	-0.24835	-0.058164	-0.222673	0.095002	-0.195773	0.117322	-0.152876	0.126856	-0.053303	0.123821	0.018919	0.110893	0.111345	0.087257	0.156803	0.061478	0.186931	0.021828	0.183633
'SDNHM20481D.JPG'	0.18229	0.005176	0.17876	0.0259	0.140858	0.052309	0.112014	0.069218	0.013717	0.068153	-0.118038	0.13093	-0.239963	0.067498	0.132937	0.002312	0.066312	0.009245	-0.112213	0.005801	0.180887	-0.023933	0.14959	-0.044721	0.118576	-0.063565	0.015827	-0.061069	-0.109117	-0.141505	-0.243388	-0.060935	-0.223595	0.095874	-0.192967	0.114545	-0.151295	0.126824	-0.040253	0.121221	0.038936	0.09884	0.113335	0.075658	0.154262	0.053072	0.187001	0.017025	0.190624
'CAS182520D.JPG'	0.168147047	-0.00811056	0.168328175	0.016572062	0.139950241	0.034495162	0.117596164	0.056337186	0.016408789	0.06633228	-0.088630188	0.160614425	-0.251375657	0.059834474	0.125290631	-0.008342305	0.061743648	-0.005004453	-0.061981495	0.009935901	0.169470492	-0.027671389	0.14003433	-0.045767256	0.112468829	-0.06556339	0.009194166	-0.079152236	-0.102458921	-0.145044118	-0.256814565	-0.045999334	-0.214452362	0.088532937	-0.186592976	0.126895163	-0.138210329	0.153648861	-0.021645332	0.147740274	0.046797983	0.121947288	0.123001702	0.076838659	0.15449765	0.04762173	0.179258735	0.01420726	0.180425865
'AZM35994D.JPG'	0.169269	0.00191	0.166806	0.026617	0.141649	0.041603	0.115008	0.060179	0.018475	0.074234	-0.08361	0.142775	-0.240448	0.079379	0.132487	0.007611	0.069769	0.007142	-0.070446	0.009205	0.167945	-0.020951	0.137835	-0.037076	0.116706	-0.052112	0.013817	-0.060105	-0.113326	-0.168663	-0.251326	-0.061656	-0.218291	0.107864	-0.175626	0.122642	-0.12543	0.137941	-0.022769	0.13129	0.0402	0.106713	0.116861	0.068062	0.153943	0.046416	0.175052	0.018454	0.177152
'SDNHM33930D.JPG'	0.168964	-0.00845	0.164068	0.021943	0.137786	0.039091	0.1212	0.058824	0.007095	0.087263	-0.08185	0.157023	-0.246805	0.070301	0.132008	-0.007977	0.061698	-0.002288	-0.078553	0.004742	0.168737	-0.034803	0.138211	-0.053077	0.114966	-0.069311	0.004773	-0.069172	-0.105368	-0.144243	-0.254984	-0.053946	-0.214282	0.108564	-0.17239	0.141632	-0.120108	0.155672	-0.024041	0.143332	0.038324	0.118906	0.11718	0.073768	0.148124	0.046886	0.177499	0.014858	0.176585
'ASM04384D.JPG'	0.164283	-0.016563	0.163072	0.004241	0.136541	0.034306	0.118249	0.055277	0.03202	0.073325	-0.089586	0.169721	-0.235255	0.096241	0.139579	-0.012245	0.064364	-0.002173	-0.088084	0.007947	0.157271	-0.037454	0.140414	-0.052744	0.108886	-0.067019	0.015299	-0.065545	-0.112229	-0.146837	-0.240572	-0.050907	-0.215568	0.124207	-0.177064	0.147783	-0.129573	0.167828	-0.019	0.146819	0.051597	0.104973	0.122142	0.068308	0.153161	0.040335	0.171563	-0.003017	0.167676
'MCZ44815D.JPG'	0.173387	0.000321	0.172839	0.019111	0.14327	0.049061	0.118729	0.061553	0.018847	0.080861	-0.114116	0.149482	-0.222117	0.060812	0.148844	0.004526	0.078765	0.004411	-0.067629	0.014143	0.172922	-0.025951	0.145918	-0.039027	0.114682	-0.054851	0.012864	-0.066771	-0.127861	-0.141118	-0.229151	-0.074879	-0.218247	0.097825	-0.193118	0.127421	-0.150588	0.142956	-0.040198	0.138555	0.037416	0.111527	0.123907	0.075982	0.156687	0.050528	0.184493	0.012995	0.180061
'SDNHM3749D.JPG'	0.174832	-0.001466	0.172537	0.019898	0.137289	0.04314	0.116641	0.060708	0.007565	0.067979	-0.09704	0.132527	-0.232469	0.094309	0.131947	-0.00247	0.043717	-0.002602	-0.078981	0.001037	0.171015	-0.036513	0.143882	-0.054803	0.120866	-0.070259	0.009772	-0.08272	-0.115073	-0.140547	-0.259358	-0.04618	-0.205035	0.117293	-0.170191	0.129361	-0.129091	0.132313	-0.028592	0.124657	0.047719	0.111871	0.116407	0.081662	0.151387	0.058779	0.183563	0.015424	0.181312
'SDNHM31488D.JPG'	0.173074	-0.000288	0.166738	0.027924	0.138966	0.043616	0.11701	0.064503	0.022946	0.069325	-0.110831	0.150969	-0.245725	0.073054	0.149509	-0.002617	0.062634	-0.003189	-0.068743	-0.001319	0.166484	-0.031057	0.136456	-0.046866	0.115101	-0.064502	0.023678	-0.077725	-0.108097	-0.149006	-0.241106	-0.063991	-0.228997	0.100832	-0.192713	0.12962	-0.146742	0.145955	-0.02681	0.136448	0.045105	0.112396	0.122987	0.083658	0.152115	0.05579	0.17747	0.020817	0.175374
'SDNHM49717D.JPG'	0.167741	-0.007812	0.171878	0.016331	0.146829	0.034826	0.12204	0.058697	0.017661	0.063757	-0.109674	0.133545	-0.233647	0.077128	0.142315	-0.005904	0.068677	-0.004161	-0.093615	0.008071	0.163475	-0.034252	0.141086	-0.051014	0.116727	-0.069229	0.01136	-0.069179	-0.111898	-0.124376	-0.249069	-0.060107	-0.215817	0.110304	-0.189709	0.135142	-0.147719	0.135602	-0.02701	0.129925	0.051278	0.121242	0.123532	0.079195	0.162971	0.051371	0.184371	0.011888	0.178372
'SDNHM1425D.JPG'	0.1681562	-0.000603	0.1639342	0.0291966	0.1377357	0.052064	0.1093259	0.0685426	0.0196822	0.0752229	-0.0837104	0.1611555	-0.2291907	0.07497	0.1456381	0.0012518	0.0691684	-0.0031251	-0.0834647	0.0084135	0.1601488	-0.0281276	0.1325925	-0.047801	0.109317	-0.063401	0.0111114	-0.0765418	-0.1049883	-0.1563829	-0.2422554	-0.0858231	-0.1987498	0.1195798	-0.1771894	0.1518053	-0.1302911	0.156156	-0.0179347	0.1426045	0.0483224	0.1175802	0.1109413	0.0918931	0.147113	0.0671074	0.1747403	0.0248302	0.1685933
'UMNH1201D.JPG'	0.172934	-0.006651	0.168028	0.013472	0.139564	0.04137	0.111107	0.071784	0.029442	0.068055	-0.115864	0.143891	-0.2505	0.064233	0.157828	-0.003041	0.069731	0.005019	-0.06459	0.011744	0.168516	-0.030759	0.1338	-0.053855	0.113451	-0.071229	0.0286	-0.055576	-0.096255	-0.136334	-0.244007	-0.077943	-0.235394	0.09973	-0.207022	0.131713	-0.157463	0.143355	-0.025129	0.141232	0.048467	0.118686	0.11037	0.080718	0.150778	0.048845	0.176574	0.008688	0.17465
'SDNHM780D.JPG'	0.172384	-0.015108	0.169389	0.008265	0.148719	0.027764	0.122142	0.055364	0.024325	0.075141	-0.11853	0.150456	-0.246906	0.076474	0.141573	-0.007286	0.068351	-0.001701	-0.102818	0.010317	0.171258	-0.033453	0.139284	-0.048137	0.107311	-0.063965	0.014242	-0.054612	-0.11096	-0.132075	-0.229854	-0.051695	-0.231562	0.104426	-0.202774	0.131884	-0.15898	0.14839	-0.030419	0.138121	0.048842	0.108915	0.120809	0.07072	0.161824	0.040456	0.182673	0.002218	0.181904
'SDNHM29842D.JPG'	0.17577	0.002221	0.165018	0.033276	0.138146	0.05246	0.119557	0.070492	0.006142	0.076689	-0.100461	0.130222	-0.236842	0.07852	0.141117	0.004431	0.065503	0.005677	-0.0837	0.004636	0.166447	-0.024203	0.13542	-0.043243	0.116981	-0.060649	0.013843	-0.06897	-0.103939	-0.148244	-0.251711	-0.066624	-0.216507	0.108128	-0.178947	0.121685	-0.133442	0.128511	-0.030479	0.125441	0.039892	0.106908	0.116719	0.079805	0.151662	0.059489	0.183012	0.024143	0.183426
'SDNHM34348D.JPG'	0.175572	-0.001372	0.170652	0.025455	0.140164	0.048233	0.117014	0.069595	0.016386	0.076731	-0.118036	0.126794	-0.237516	0.076977	0.151822	0.001965	0.061758	0.004367	-0.093507	0.007155	0.174075	-0.028445	0.137757	-0.052163	0.114051	-0.070685	0.014571	-0.081503	-0.094464	-0.134014	-0.255258	-0.055665	-0.224303	0.100893	-0.191314	0.113409	-0.150655	0.121883	-0.034775	0.121703	0.041705	0.109621	0.123255	0.085037	0.158206	0.059804	0.188259	0.018387	0.188661
'SDNHM3105D.JPG'	0.170706	-0.003912	0.162732	0.021986	0.141174	0.041479	0.11558	0.062926	0.016285	0.072256	-0.102252	0.152807	-0.234785	0.071181	0.146521	-0.0015	0.054239	0.002827	-0.076179	0.004295	0.165303	-0.028761	0.137047	-0.042291	0.115844	-0.056722	0.015224	-0.056686	-0.108439	-0.153331	-0.254356	-0.07026	-0.216603	0.106643	-0.181363	0.13156	-0.136286	0.147932	-0.036305	0.140296	0.034337	0.115126	0.117221	0.076441	0.149701	0.049252	0.177546	0.015794	0.17441
'SDNHM39060D.JPG'	0.174149	0.001028	0.166481	0.029933	0.137601	0.050844	0.111301	0.07148	0.014434	0.075057	-0.091134	0.140883	-0.272168	0.053517	0.140107	0.000435	0.065895	-0.002172	-0.071401	0.005917	0.166248	-0.023544	0.143853	-0.045182	0.113039	-0.065384	0.014725	-0.069241	-0.072513	-0.144008	-0.256915	-0.054647	-0.248619	0.080708	-0.201683	0.11137	-0.137197	0.130779	-0.029299	0.130162	0.033865	0.109333	0.109313	0.082859	0.151809	0.060809	0.179375	0.025042	0.179792
'CAS40960D.JPG'	0.168339	-0.004837	0.16395	0.025669	0.136798	0.045838	0.112054	0.06503	0.014885	0.072105	-0.091734	0.152995	-0.223576	0.096536	0.130302	-0.006571	0.05488	0.005645	-0.080823	0.00493	0.162514	-0.030232	0.139085	-0.053321	0.114653	-0.068817	0.01611	-0.068135	-0.095166	-0.168856	-0.243461	-0.058608	-0.207322	0.129846	-0.178131	0.141734	-0.135581	0.14984	-0.02827	0.144712	0.039916	0.129871	0.110607	0.088658	0.147312	0.057691	0.174879	0.017127	0.173451
'SDNHM26079D.JPG'	0.174271	0.00154	0.165286	0.030288	0.139682	0.052894	0.117061	0.073764	0.029491	0.069202	-0.119938	0.153262	-0.244347	0.052599	0.131164	0.005391	0.060938	0.006694	-0.069268	0.002219	0.166938	-0.029847	0.138277	-0.054085	0.105984	-0.065248	0.024108	-0.065351	-0.095057	-0.147611	-0.232675	-0.069203	-0.225014	0.090251	-0.204622	0.13326	-0.160796	0.147918	-0.036188	0.144545	0.049367	0.123073	0.117513	0.08792	0.150203	0.057484	0.177992	0.024765	0.175438
'SDNHM32282D.JPG'	0.167229	0.000319	0.166587	0.027965	0.139049	0.046	0.111233	0.065986	0.012275	0.070691	-0.093835	0.155022	-0.228534	0.0879	0.123058	0.002806	0.050616	0.000811	-0.073319	0.004732	0.166433	-0.02454	0.139875	-0.043112	0.113996	-0.064042	0.023406	-0.071027	-0.114662	-0.162436	-0.242447	-0.080095	-0.218984	0.123827	-0.178295	0.141035	-0.129652	0.152913	-0.020974	0.14146	0.040069	0.114784	0.118126	0.080135	0.151785	0.049316	0.174749	0.017556	0.175382
'CAS170439D.JPG'	0.177967	-0.004176	0.17446	0.020131	0.136129	0.043435	0.125949	0.06186	0.022012	0.063633	-0.104486	0.1489	-0.240674	0.073716	0.143763	-0.003127	0.059406	0.001709	-0.074031	0.005628	0.175332	-0.026229	0.14259	-0.048502	0.119517	-0.063493	0.013896	-0.062107	-0.118643	-0.140762	-0.232438	-0.056516	-0.222394	0.104885	-0.19302	0.124883	-0.15012	0.141286	-0.033094	0.138633	0.040929	0.106542	0.121896	0.073508	0.151459	0.054582	0.18435	0.012638	0.182647
'SDNHM2696D.JPG'	0.176881	-0.000176	0.17205	0.022283	0.150544	0.037159	0.133321	0.057732	0.030869	0.062733	-0.146507	0.135086	-0.238374	0.043103	0.139567	0.002245	0.080173	0.008435	-0.039701	0.004497	0.174483	-0.024493	0.157326	-0.031675	0.132838	-0.052769	0.02847	-0.056926	-0.150808	-0.135097	-0.232503	-0.059077	-0.223772	0.07306	-0.207466	0.107338	-0.178765	0.128129	-0.058925	0.122747	0.03626	0.098267	0.127203	0.064585	0.1627	0.044732	0.185146	0.017765	0.184118
'SDNHM9275D.JPG'	0.175193	-0.012078	0.169002	0.035353	0.143585	0.049551	0.11344	0.071177	0.02434	0.074625	-0.081768	0.155328	-0.233646	0.086672	0.13965	-0.008538	0.047672	-0.004923	-0.077484	0.010691	0.165902	-0.038192	0.128256	-0.060489	0.091653	-0.08434	0.006984	-0.07638	-0.108872	-0.151107	-0.237842	-0.049256	-0.211183	0.11933	-0.178376	0.13948	-0.129479	0.150684	-0.019755	0.13661	0.045462	0.114115	0.113523	0.097074	0.155358	0.064553	0.185219	0.025249	0.181633
'SDNHM4333D.JPG'	0.161983	-0.00316	0.164386	0.022599	0.132494	0.039731	0.113244	0.062178	0.016337	0.075119	-0.101488	0.163195	-0.243001	0.083008	0.138248	-0.00196	0.06223	-0.000419	-0.066567	0.005536	0.16119	-0.027285	0.128121	-0.044905	0.108918	-0.065356	0.010007	-0.075684	-0.095379	-0.153462	-0.243366	-0.086022	-0.224121	0.114077	-0.186181	0.139273	-0.136414	0.154439	-0.036166	0.148129	0.037777	0.12578	0.121786	0.082513	0.150868	0.053267	0.177331	0.015326	0.17761
'SDNHM4406D.JPG'	0.171677	-0.013169	0.163518	0.013433	0.142818	0.034719	0.122081	0.060741	0.019254	0.085111	-0.091562	0.160833	-0.234498	0.07605	0.13778	-0.013418	0.061254	0.003549	-0.062864	0.018075	0.165392	-0.032434	0.1331	-0.061237	0.111897	-0.075162	0.007574	-0.063912	-0.106657	-0.145894	-0.245712	-0.051294	-0.204366	0.110929	-0.181623	0.146069	-0.137804	0.159858	-0.030019	0.149151	0.033993	0.115061	0.115608	0.075517	0.15251	0.042144	0.174566	0.006828	0.177379
'SDNHM43347D.JPG'	0.180942	-0.001793	0.171657	0.026308	0.14148	0.046631	0.11691	0.067692	0.021032	0.079916	-0.105108	0.140097	-0.233337	0.072118	0.1422	0.001822	0.073855	0.00815	-0.058181	0.006376	0.167061	-0.03004	0.140105	-0.044157	0.117884	-0.064312	0.010237	-0.070357	-0.116051	-0.135422	-0.241396	-0.081795	-0.230006	0.108272	-0.196458	0.133779	-0.144259	0.139405	-0.027232	0.131273	0.037699	0.108874	0.119993	0.079507	0.154557	0.053083	0.183731	0.01509	0.180032
'BYU46504D.JPG'	0.173860525	-0.001667807	0.168093161	0.030571802	0.130798184	0.050678986	0.107172495	0.069379187	0.011694018	0.077710364	-0.090010583	0.16461978	-0.221913366	0.07797887	0.140299629	0.001392176	0.055955393	-0.0032565	-0.091042154	0.010098575	0.170755776	-0.033063908	0.133195091	-0.054099381	0.107113395	-0.068960092	0.008394737	-0.071638404	-0.101465952	-0.168211043	-0.240081524	-0.055449967	-0.205857282	0.116148418	-0.183603947	0.143096277	-0.135548157	0.159387364	-0.029122208	0.152451172	0.039828923	0.11785936	0.105396467	0.084502086	0.151038574	0.061247973	0.181348737	0.022001051	0.181671678
'CAS200712D.JPG'	0.167459462	-0.011978544	0.158473578	0.013764201	0.143068232	0.040406895	0.125858357	0.063130159	0.023677857	0.084534226	-0.070023189	0.158967086	-0.271954311	0.078095661	0.132091247	-0.006750491	0.063099191	0.000983778	-0.053725156	0.010374239	0.156234867	-0.031322915	0.13136313	-0.050615171	0.111627153	-0.068705592	0.003980259	-0.064214989	-0.090766521	-0.144436548	-0.248968159	-0.062011066	-0.239735932	0.103730799	-0.19234867	0.122310165	-0.126195147	0.144406289	-0.009211612	0.149209603	0.048014191	0.118399532	0.126738146	0.077300291	0.152773225	0.049607913	0.174418809	0.009455099	0.17240167
'CAS205756D.JPG'	0.1709227	-0.0098715	0.164526	0.0212009	0.1311556	0.0572322	0.1210878	0.0753349	0.0088187	0.0872001	-0.1299573	0.1553641	-0.2206534	0.0680885	0.130434	-0.0080424	0.0638204	0.000862	-0.0667686	0.0035643	0.1681752	-0.0362464	0.1297074	-0.0650425	0.1129506	-0.0773018	-0.0012528	-0.0830217	-0.0970684	-0.1454428	-0.2332028	-0.0627338	-0.198066	0.1005738	-0.191942	0.1304593	-0.1652792	0.1458673	-0.0473611	0.1568109	0.0461652	0.1361159	0.1291368	0.099791	0.1565347	0.0751596	0.178447	0.0154244	0.1818073
'INHS84856D.JPG'	0.159564	-0.004416	0.158888	0.017853	0.140755	0.038284	0.116585	0.059029	0.024436	0.078427	-0.092235	0.169731	-0.250504	0.071656	0.13891	-0.003027	0.070801	-0.00128	-0.052425	0.000921	0.158454	-0.019614	0.133319	-0.040202	0.113555	-0.062583	0.022929	-0.066361	-0.09779	-0.144667	-0.232948	-0.083952	-0.237911	0.109868	-0.197379	0.144298	-0.137594	0.163949	-0.022931	0.1484	0.041716	0.113337	0.120111	0.071538	0.149989	0.042738	0.168119	0.010528	0.171359
'BYU20751D.JPG'	0.179922273	-0.001797365	0.162563438	0.041197197	0.142339663	0.052180991	0.122562099	0.065951613	0.024219807	0.075082167	-0.104127637	0.16807139	-0.233648317	0.062905248	0.133653317	-0.001094013	0.082841995	0.000290252	-0.071316767	0.014186892	0.151690499	-0.047739495	0.135705798	-0.05681683	0.10841077	-0.057267827	0.02218131	-0.070337247	-0.088759825	-0.159015065	-0.218274173	-0.068406985	-0.223673234	0.101720692	-0.202907456	0.136413608	-0.155221723	0.156337859	-0.042551962	0.159320363	0.031615815	0.135033668	0.110640813	0.107005563	0.148676454	0.066198535	0.178849466	0.030332795	0.169509221
'ASM10948D.JPG'	0.169617	-0.014484	0.172707	0.008593	0.149104	0.036692	0.129052	0.054898	0.033838	0.073389	-0.10933	0.149284	-0.236481	0.077174	0.147625	-0.013053	0.084363	-0.00171	-0.030621	0.008752	0.170724	-0.039852	0.14303	-0.062185	0.117353	-0.066552	0.017351	-0.068676	-0.139035	-0.124136	-0.239044	-0.045847	-0.221535	0.109713	-0.192884	0.138958	-0.147856	0.147045	-0.035744	0.132422	0.036953	0.092911	0.12547	0.060088	0.158395	0.037091	0.180126	0.001362	0.180325
'BYU11260D.JPG'	0.180644482	-0.001285298	0.177426442	0.028336177	0.14292919	0.04556273	0.121660842	0.064915757	0.023146868	0.073362106	-0.120608483	0.154109873	-0.225287147	0.059141113	0.143184471	0.000603045	0.066042005	0.000643616	-0.059552551	0.002370059	0.168882848	-0.028870133	0.138238793	-0.048836721	0.114172497	-0.066968528	0.016751644	-0.068802689	-0.096431576	-0.155778308	-0.225837507	-0.055579527	-0.221050593	0.093077826	-0.203362714	0.121788852	-0.165802244	0.145062763	-0.052431617	0.150894823	0.028853406	0.136572542	0.106881635	0.101885031	0.156806294	0.06382316	0.187210078	0.019317801	0.179489985
'SDNHM29856D.JPG'	0.173385	-0.00228	0.169738	0.02664	0.139478	0.052827	0.121233	0.068701	0.004107	0.06586	-0.111522	0.144968	-0.242768	0.069734	0.136334	-0.001279	0.046221	0.005294	-0.085242	0.004759	0.166766	-0.030612	0.13884	-0.05152	0.118883	-0.067246	0.002887	-0.069259	-0.08822	-0.141876	-0.249843	-0.066615	-0.221843	0.10176	-0.188449	0.127479	-0.144929	0.139574	-0.030064	0.136955	0.048006	0.11489	0.123316	0.08341	0.156368	0.058298	0.181479	0.017157	0.179838
'AZM28398D.JPG'	0.180818	-0.000412	0.175202	0.025295	0.140208	0.043156	0.111132	0.059879	0.013174	0.060811	-0.117815	0.137444	-0.226231	0.078374	0.151437	-0.001335	0.050425	-0.00642	-0.084512	-0.006423	0.177402	-0.025121	0.144862	-0.040064	0.11881	-0.061243	0.017193	-0.079134	-0.09777	-0.148241	-0.255154	-0.046505	-0.212457	0.103618	-0.188397	0.125391	-0.15279	0.134023	-0.045147	0.124953	0.03406	0.10267	0.114435	0.074965	0.151847	0.050983	0.182336	0.017648	0.183474
'BYU45618D.JPG'	0.178583793	-0.00138846	0.168312362	0.024969853	0.143378289	0.052279118	0.121647515	0.066720216	0.020501058	0.080966972	-0.148441687	0.15944792	-0.203345983	0.078057218	0.129723106	-0.001743466	0.080207763	-0.002649399	-0.08247757	0.007152942	0.161870316	-0.038455858	0.140810616	-0.051946744	0.119326291	-0.071451795	0.025702659	-0.081082552	-0.146068498	-0.152338496	-0.195088062	-0.054059631	-0.200122319	0.111472952	-0.19623065	0.135887763	-0.177321606	0.15247477	-0.066591077	0.14650824	0.044401253	0.135076338	0.122673878	0.090709949	0.155388451	0.053643443	0.183230133	0.015809815	0.178889018
'MCZ44815D.JPG'	0.173956	-0.000214	0.172027	0.016899	0.141785	0.047683	0.115981	0.061891	0.019092	0.079934	-0.118694	0.151479	-0.226201	0.065953	0.14884	0.003426	0.06948	0.007583	-0.07446	0.005295	0.17131	-0.026828	0.145612	-0.04003	0.114143	-0.055201	0.010588	-0.067486	-0.121398	-0.139954	-0.232771	-0.079201	-0.219294	0.101449	-0.194782	0.128484	-0.15338	0.144701	-0.036445	0.139348	0.040731	0.109936	0.121193	0.077558	0.153769	0.052094	0.181317	0.011927	0.178373
'UMNH3378D.JPG'	0.175035	-0.001086	0.172528	0.027014	0.141676	0.049635	0.115373	0.065525	0.018456	0.06937	-0.121656	0.149535	-0.225593	0.077194	0.152518	-0.001427	0.071281	0.004718	-0.074125	0.00396	0.175149	-0.028036	0.142671	-0.053403	0.110858	-0.063975	0.017918	-0.068671	-0.11569	-0.142117	-0.234826	-0.077061	-0.215977	0.110193	-0.187423	0.133958	-0.151955	0.147396	-0.039315	0.135982	0.035294	0.109068	0.116107	0.076481	0.151705	0.05477	0.181382	0.018655	0.180101
'UMNH2833D.JPG'	0.168938	-0.000932	0.157588	0.026236	0.133518	0.044265	0.120043	0.072535	0.030352	0.085051	-0.11534	0.149251	-0.248719	0.061907	0.143952	-0.002966	0.074653	0.006308	-0.043712	0.010061	0.159493	-0.033851	0.145745	-0.054938	0.121834	-0.072376	0.034918	-0.07319	-0.115802	-0.141078	-0.233252	-0.066078	-0.235181	0.092427	-0.204564	0.122906	-0.15568	0.144753	-0.028439	0.141311	0.044563	0.111511	0.118525	0.075285	0.148786	0.055574	0.176047	0.022112	0.173851
'SDNHM22742D.JPG'	0.16999	-0.012444	0.162801	0.017032	0.138277	0.041035	0.118282	0.060197	0.023945	0.075503	-0.095776	0.16863	-0.243449	0.085024	0.123053	-0.007061	0.073387	-0.002229	-0.071295	0.013078	0.163926	-0.038301	0.133526	-0.057828	0.111901	-0.070505	0.014913	-0.075663	-0.101375	-0.147804	-0.240226	-0.066815	-0.222321	0.125862	-0.185519	0.153193	-0.134111	0.161179	-0.026069	0.145419	0.044463	0.111486	0.115665	0.07658	0.147363	0.047354	0.172957	0.007284	0.17064
'SDNHM7534D.JPG'	0.170638	-0.002215	0.16297	0.025716	0.139973	0.041131	0.114441	0.060887	0.024035	0.069856	-0.119	0.158508	-0.244874	0.066416	0.140853	-0.001894	0.067103	0.002339	-0.078645	0.006437	0.168637	-0.029629	0.137754	-0.046244	0.110782	-0.059125	0.019191	-0.064271	-0.11048	-0.154229	-0.240807	-0.067594	-0.220424	0.097323	-0.189869	0.129092	-0.151633	0.149087	-0.031053	0.141896	0.057475	0.116264	0.117342	0.076383	0.151434	0.050473	0.17773	0.019491	0.181255
'SDNHM1429D.JPG'	0.177827	-0.00121	0.170951	0.0273677	0.1301608	0.0541955	0.1085204	0.0677787	0.0173249	0.0911204	-0.0934476	0.1470743	-0.2345056	0.0763116	0.1434642	0.0012458	0.0597819	0.0013093	-0.0737476	0.0056124	0.1654072	-0.0270251	0.1323479	-0.0542899	0.1095581	-0.0705129	0.0097973	-0.0728876	-0.0941043	-0.1489126	-0.2492184	-0.0622829	-0.2186569	0.109212	-0.1895121	0.126763	-0.1409689	0.1411735	-0.0248667	0.137042	0.0414772	0.1103373	0.1091946	0.0837618	0.1440546	0.0658077	0.1834541	0.020073	0.1827454
'BYU42673D.JPG'	0.14909727	-0.006356129	0.153061876	0.017137282	0.155559079	0.04069762	0.14021686	0.06715413	0.043078539	0.097802822	-0.112858648	0.165201401	-0.253949198	0.04425823	0.130560294	-0.005560553	0.072300243	0.005413096	-0.089581369	0.015522802	0.153008226	-0.028296887	0.13693719	-0.058287408	0.111845805	-0.064894254	0.015749273	-0.056189989	-0.071108822	-0.139722618	-0.239393508	-0.062206506	-0.244838304	0.076291975	-0.218413916	0.107654328	-0.170519339	0.144635785	-0.035479739	0.162397565	0.054086576	0.137235566	0.133796041	0.10775297	0.16961288	0.055536311	0.163392676	0.010723936	0.162084469
'SDNHM776D.JPG'	0.170482	-0.008246	0.166019	0.016744	0.145538	0.041842	0.123514	0.065016	0.020727	0.078342	-0.086371	0.142065	-0.25758	0.083062	0.140093	-0.004099	0.063735	-0.003059	-0.118769	0.012461	0.167135	-0.035104	0.134998	-0.05742	0.105665	-0.072002	0.003141	-0.073879	-0.098041	-0.139354	-0.243418	-0.05372	-0.237033	0.111279	-0.193388	0.128312	-0.133558	0.137434	-0.010211	0.131508	0.058742	0.11431	0.125615	0.082914	0.157238	0.052482	0.181501	0.01141	0.178221
'CAS160113D.JPG'	0.1841855	0.0120804	0.1749114	0.038899	0.1458761	0.0510636	0.1159157	0.0723939	0.0031227	0.0670379	-0.123793	0.1133901	-0.2340126	0.0604346	0.1419343	0.011865	0.0484284	0.0083577	-0.1010857	0.0005715	0.179215	-0.016663	0.1441892	-0.036196	0.1158254	-0.0596666	-0.0005837	-0.073914	-0.0906394	-0.142155	-0.2465596	-0.0519876	-0.2201409	0.0858818	-0.1993029	0.0991135	-0.1633775	0.1124376	-0.0484218	0.1127259	0.0362624	0.1044922	0.120033	0.0889865	0.1614307	0.0630827	0.1928279	0.0362063	0.1984715
'BYU13017D.JPG'	0.183129803	0.000685243	0.173294138	0.028406123	0.135757187	0.052759832	0.112386413	0.065850358	0.01422722	0.076420449	-0.098608539	0.158567497	-0.233857038	0.059296754	0.121071605	0.003686497	0.04583958	-0.002716265	-0.090899164	0.007189323	0.167528088	-0.030262862	0.143072857	-0.053231306	0.114943769	-0.067637035	0.015689424	-0.073653989	-0.085666275	-0.153710536	-0.232812075	-0.059642166	-0.222975994	0.093466325	-0.19843546	0.123989462	-0.151154195	0.147382122	-0.036128627	0.15582623	0.033232955	0.128720658	0.107205906	0.102603321	0.153410572	0.065452782	0.188225103	0.018661738	0.183848047
'BYU13017L.JPG'
'SDNHM39944D.JPG'	0.169317	0.001964	0.16959	0.02708	0.13843	0.047437	0.112371	0.067736	0.014345	0.074713	-0.088908	0.143358	-0.250052	0.075891	0.139086	0.000345	0.055576	0.005192	-0.084954	0.000485	0.168603	-0.02667	0.138204	-0.043598	0.113274	-0.062546	0.00297	-0.067996	-0.098002	-0.146919	-0.251595	-0.068674	-0.226667	0.103361	-0.181265	0.128859	-0.12688	0.137941	-0.018442	0.12978	0.042274	0.111577	0.118205	0.080613	0.156197	0.056905	0.18165	0.019463	0.183487
'BYU16535D.JPG'	0.17423274	-0.001031846	0.167742131	0.029948871	0.153902456	0.042754968	0.119262346	0.064230837	0.026616094	0.07047498	-0.098436426	0.150064693	-0.249078166	0.057865951	0.139541891	0.003104946	0.077455513	-0.004382065	-0.088605948	-0.002653708	0.163180947	-0.02914717	0.149376989	-0.042727737	0.115618245	-0.063215343	0.025078065	-0.072211854	-0.075530797	-0.135956544	-0.247019104	-0.052243078	-0.230762903	0.08815884	-0.203599468	0.118071689	-0.152163717	0.137833755	-0.03793835	0.143243036	0.029868447	0.119199925	0.098455008	0.092446806	0.156314921	0.04902169	0.180793761	0.021794104	0.175733147
'BYU16535L.JPG'
'SDNHM28684D.JPG'	0.162281	0.002938	0.160364	0.033031	0.138997	0.046902	0.110542	0.063972	0.016527	0.078087	-0.09769	0.151696	-0.242773	0.084486	0.136028	0.003218	0.063304	0.000864	-0.053635	0.011743	0.163406	-0.027509	0.143659	-0.039973	0.116571	-0.05907	0.024565	-0.070827	-0.10285	-0.163083	-0.244492	-0.073486	-0.220469	0.116	-0.180259	0.13519	-0.131589	0.145661	-0.025693	0.13876	0.036184	0.107766	0.106604	0.076844	0.14725	0.051157	0.171446	0.025526	0.171476
'SDNHM36407D.JPG'	0.176979	0.008689	0.173103	0.032975	0.135979	0.058669	0.113308	0.072264	0.010199	0.072939	-0.098441	0.138917	-0.2382	0.050223	0.144697	0.009716	0.065514	0.001224	-0.065167	0.007118	0.174129	-0.019006	0.137883	-0.041497	0.117754	-0.057625	0.01403	-0.068614	-0.117395	-0.148661	-0.237513	-0.068057	-0.227727	0.091879	-0.195073	0.126327	-0.140396	0.136103	-0.036907	0.128715	0.028902	0.10591	0.11114	0.084725	0.146956	0.062627	0.182109	0.026568	0.185191
'SDNHM2932D.JPG'	0.171312	-0.001843	0.165202	0.027404	0.134815	0.041812	0.116272	0.06091	0.019614	0.074036	-0.110001	0.150737	-0.240996	0.071328	0.125871	0.00037	0.064168	0.001214	-0.063746	-0.000362	0.165968	-0.025309	0.13779	-0.039533	0.112983	-0.06099	0.024471	-0.058813	-0.096096	-0.155132	-0.248107	-0.071496	-0.229188	0.110489	-0.192569	0.130212	-0.147955	0.144954	-0.039137	0.135661	0.035559	0.111174	0.116443	0.079887	0.149944	0.054985	0.175258	0.020785	0.176058
'SDNHM3167D.JPG'	0.174004	-0.012143	0.170662	0.011344	0.145117	0.034868	0.119518	0.058003	0.016416	0.071736	-0.095063	0.156482	-0.247729	0.085137	0.12695	-0.008503	0.055869	0.001779	-0.066286	0.018261	0.168188	-0.035889	0.139128	-0.053097	0.111232	-0.070474	0.008218	-0.069842	-0.105443	-0.145405	-0.249549	-0.056144	-0.217398	0.120365	-0.178219	0.145632	-0.130813	0.155504	-0.026563	0.1389	0.043406	0.104618	0.113211	0.074846	0.150008	0.044117	0.178657	0.004193	0.178667
'SDNHM2981D.JPG'	0.173173	-0.012744	0.170865	0.009236	0.150837	0.034067	0.124352	0.053951	0.030897	0.075221	-0.101604	0.147718	-0.256662	0.066233	0.140052	-0.010185	0.083015	-0.006745	-0.0738	0.012974	0.165586	-0.036342	0.141236	-0.051161	0.107176	-0.06613	0.011883	-0.067125	-0.110877	-0.129544	-0.251356	-0.045751	-0.229932	0.10311	-0.190408	0.131155	-0.14058	0.145481	-0.024652	0.138433	0.055336	0.11311	0.122321	0.080987	0.154345	0.04678	0.179627	0.003084	0.1769
'SDNHM43314D.JPG'	0.165007	-0.003094	0.164147	0.023197	0.137592	0.041705	0.120134	0.061238	0.020643	0.074801	-0.113176	0.155585	-0.237454	0.080844	0.147062	-0.002577	0.054988	0.008661	-0.068576	0.00866	0.158544	-0.02889	0.13409	-0.04139	0.114549	-0.058839	0.011161	-0.060025	-0.103767	-0.156203	-0.238417	-0.078518	-0.220253	0.10986	-0.187795	0.137451	-0.146632	0.151079	-0.026927	0.146077	0.047123	0.116803	0.124721	0.074425	0.151443	0.050655	0.173271	0.014193	0.174678
'SDNHM28685D.JPG'	0.167996	0.002427	0.163189	0.032313	0.136015	0.046762	0.113581	0.060253	0.021818	0.068554	-0.108418	0.147763	-0.235064	0.072093	0.13944	0.001639	0.074685	0.001293	-0.077807	-0.00293	0.165472	-0.024047	0.143138	-0.040949	0.118676	-0.058627	0.022662	-0.079351	-0.109112	-0.152469	-0.249817	-0.072153	-0.216098	0.10452	-0.183329	0.128375	-0.141068	0.141147	-0.026004	0.138185	0.048654	0.108306	0.116108	0.083247	0.147762	0.055855	0.176298	0.025392	0.175971
'CAS197570D.JPG'	0.164213118	-0.009336933	0.155554287	0.017030982	0.132890006	0.046132827	0.119937573	0.06336426	0.028475849	0.069980464	-0.095830439	0.174793539	-0.242963112	0.076006795	0.136875033	-0.003322669	0.063973498	-0.002900237	-0.065280421	0.004796901	0.156634766	-0.032395024	0.129356148	-0.046520864	0.109629539	-0.06847683	0.012914167	-0.069740969	-0.103493183	-0.151615151	-0.238258115	-0.064832431	-0.215851738	0.111698525	-0.182188613	0.141236108	-0.139741748	0.172055843	-0.024837258	0.147608116	0.055694644	0.128086405	0.12124229	0.080131526	0.142025597	0.056063318	0.173770001	0.013162133	0.170427593
'SDNHM20480D.JPG'	0.176831	-0.000379	0.17082	0.026862	0.145039	0.0419	0.122804	0.06392	0.018763	0.070167	-0.105654	0.130206	-0.264715	0.054253	0.129541	-0.000307	0.060786	0.00121	-0.092597	0.002097	0.172178	-0.02765	0.145653	-0.042435	0.118587	-0.062562	0.017634	-0.06726	-0.10357	-0.128502	-0.24748	-0.068365	-0.236186	0.087687	-0.199052	0.118139	-0.145555	0.125451	-0.024252	0.129004	0.053393	0.111193	0.129114	0.07817	0.161829	0.053229	0.180612	0.018369	0.180061
'UMNH1142D.JPG'	0.161182	-0.000364	0.151901	0.029234	0.141962	0.047793	0.114407	0.067283	0.00978	0.075769	-0.105573	0.163786	-0.222721	0.082148	0.137074	0.00213	0.063215	-0.000597	-0.065474	0.000964	0.16109	-0.02781	0.141799	-0.044309	0.114988	-0.064481	0.013717	-0.078489	-0.106091	-0.161446	-0.232603	-0.080653	-0.206272	0.116645	-0.183172	0.149626	-0.140682	0.159076	-0.030365	0.163369	0.037157	0.128602	0.115543	0.081361	0.14417	0.053551	0.163153	0.022908	0.167928
'CAS226092D.JPG'	0.165437786	-0.008831122	0.151762972	0.019576726	0.137909308	0.038300104	0.117634652	0.056709751	0.020978744	0.069955228	-0.105947961	0.169797258	-0.2333219	0.087695789	0.114213502	-0.004846787	0.077689067	0.000733807	-0.068453596	0.011605661	0.157330044	-0.029500435	0.132171528	-0.043646246	0.116438667	-0.065231219	0.016789934	-0.062710006	-0.085152447	-0.160625505	-0.23833994	-0.057433009	-0.221103964	0.120482682	-0.199521102	0.141529072	-0.151156642	0.15868316	-0.036098465	0.15154288	0.050072149	0.11871053	0.118382409	0.075118416	0.148730897	0.042364423	0.171024667	0.010975183	0.173289913
'CAS192802.JPG'	0.171658791	-0.010081332	0.161512644	0.013208799	0.136031281	0.039869221	0.115248959	0.058008007	0.016132671	0.063275521	-0.083192117	0.161246717	-0.251688722	0.084120715	0.147324416	-0.005208037	0.054789291	0.005752295	-0.079752124	0.007851301	0.159649091	-0.031568306	0.132908065	-0.049416433	0.110594884	-0.058189102	0.012357484	-0.065894491	-0.09302385	-0.152343402	-0.24503437	-0.057732094	-0.220561447	0.114310048	-0.18346109	0.139026718	-0.132064417	0.158396978	-0.016798821	0.146028888	0.047398684	0.113380307	0.116867961	0.073459477	0.147569821	0.05247591	0.175976607	0.010016148	0.172398927
'SDNHM20678D.JPG'	0.168296	-0.00106	0.16551	0.028559	0.142158	0.042215	0.118878	0.067896	0.005968	0.074279	-0.089918	0.146363	-0.263355	0.071951	0.136479	0.003105	0.053911	0.006049	-0.072986	0.008835	0.164505	-0.03028	0.141405	-0.040437	0.114604	-0.065147	0.004217	-0.064643	-0.082888	-0.144268	-0.246781	-0.085325	-0.235353	0.109225	-0.187549	0.127861	-0.129254	0.141565	-0.023358	0.139215	0.041921	0.120423	0.119805	0.075894	0.154946	0.050399	0.178767	0.019426	0.177265
'MCZ44817D.JPG'	0.178146	-0.000559	0.172274	0.026891	0.134691	0.054991	0.111149	0.074026	0.009913	0.082724	-0.102558	0.145601	-0.232737	0.065918	0.147119	0.002672	0.056563	0.005018	-0.066013	0.008014	0.173837	-0.029565	0.137539	-0.047961	0.109047	-0.062306	0.013388	-0.070578	-0.109924	-0.151213	-0.243483	-0.067896	-0.215922	0.097695	-0.18473	0.126026	-0.138905	0.143327	-0.030855	0.141768	0.033384	0.114251	0.112008	0.081113	0.147972	0.06085	0.181473	0.018711	0.182967
'SDNHM868D.JPG'	0.169635	-0.012054	0.169788	0.014525	0.144857	0.033732	0.117049	0.054712	0.024229	0.073752	-0.108157	0.151405	-0.238834	0.087974	0.131146	-0.003733	0.062891	-0.002095	-0.062544	0.006289	0.164421	-0.034724	0.136157	-0.049308	0.107923	-0.067122	0.010201	-0.063922	-0.107352	-0.144188	-0.238428	-0.060847	-0.223086	0.119483	-0.191527	0.137736	-0.146601	0.146609	-0.022829	0.143924	0.053305	0.123789	0.122734	0.080422	0.157934	0.045501	0.177413	0.006272	0.171864
'CAS204039D.JPG'	0.172344219	-0.005063879	0.171604172	0.019257166	0.145183914	0.041177824	0.118223934	0.060736589	0.016787638	0.072232748	-0.076511838	0.14682285	-0.255275498	0.071410925	0.136969278	-0.004583222	0.051218403	0.00038638	-0.102597127	0.016878908	0.172305518	-0.030491111	0.140705991	-0.051317835	0.1130381	-0.066525115	0.01036381	-0.069432769	-0.122118782	-0.130122927	-0.239214879	-0.060913035	-0.228183837	0.098459956	-0.188497618	0.119999666	-0.130507636	0.139112065	-0.011565056	0.137015089	0.051991605	0.112075845	0.123662109	0.078938706	0.15867644	0.052688828	0.183801236	0.016788943	0.183525521
'CAS223735D.JPG'	0.1598842	-0.0016828	0.1669376	0.0252825	0.1403759	0.0477308	0.1162926	0.0638897	0.0268498	0.0744601	-0.1039368	0.1534183	-0.2355467	0.0744562	0.1331986	0.0000436	0.0703613	-0.0036642	-0.0705664	0.0068869	0.1650529	-0.0287158	0.134204	-0.0420431	0.115552	-0.0623417	0.0213187	-0.0665023	-0.1129922	-0.1627395	-0.2374233	-0.0619388	-0.2183153	0.1101712	-0.1931176	0.1327986	-0.1498771	0.1494491	-0.0248148	0.139042	0.0509021	0.1082671	0.1166662	0.0804684	0.150201	0.055838	0.1751769	0.020193	0.1736306
'CNHM12427D.JPG'	0.171591331	0.000531457	0.167034488	0.023078633	0.142796252	0.040590448	0.117803132	0.067061132	0.030048969	0.076108989	-0.087312049	0.148569802	-0.250967038	0.070558586	0.149043982	-0.004609581	0.060699853	-0.000584393	-0.090986842	0.004678317	0.164147294	-0.031602176	0.135754312	-0.049532209	0.106290414	-0.070922906	0.023672194	-0.084023096	-0.086603046	-0.142565267	-0.242045799	-0.053214635	-0.230354568	0.102991888	-0.200820817	0.123623746	-0.142320157	0.142016821	-0.015729031	0.138431478	0.056582694	0.111706103	0.114805843	0.080040022	0.157905084	0.048439815	0.177687577	0.018736497	0.179009352
'CAS223410D.JPG'	0.174059344	-0.018183431	0.159735003	0.013907776	0.146071464	0.038024898	0.120902571	0.064068551	0.02105882	0.0817105	-0.109185698	0.16406296	-0.233363794	0.070488199	0.145472345	-0.010007167	0.070042341	-0.001049658	-0.057692975	0.013290081	0.168179381	-0.027949086	0.134755085	-0.05681324	0.11210212	-0.073503152	0.008370482	-0.072796082	-0.104999661	-0.1477586	-0.242651195	-0.059272498	-0.204236978	0.106577504	-0.187607534	0.144876977	-0.150875478	0.163734814	-0.039685734	0.155452495	0.031397831	0.121372202	0.114882935	0.07646016	0.150309375	0.048579099	0.176669743	0.008941949	0.181434716
'SDNHM3052D.JPG'	0.167569	-0.013839	0.161477	0.010048	0.141426	0.033767	0.122033	0.056344	0.017319	0.06999	-0.086669	0.160244	-0.255352	0.083434	0.132027	-0.007782	0.067664	0.000578	-0.064695	0.006917	0.159796	-0.031295	0.138307	-0.050754	0.112854	-0.069214	0.008036	-0.068035	-0.107822	-0.143511	-0.247708	-0.060424	-0.220393	0.118833	-0.177303	0.14837	-0.125041	0.159179	-0.019794	0.144165	0.049732	0.114526	0.117213	0.077161	0.148534	0.04702	0.173673	0.003956	0.170716
'CAS19871D.JPG'	0.167087614	-0.005023058	0.171143822	0.020196714	0.141982066	0.044114817	0.120420331	0.061989963	0.015077044	0.075638599	-0.100461042	0.159947502	-0.240255167	0.065645906	0.134105149	-0.004667717	0.077133608	0.001746636	-0.069675418	0.015584088	0.166927411	-0.032114934	0.13588778	-0.046753547	0.111771752	-0.06613701	0.001424816	-0.06303727	-0.088381074	-0.151548742	-0.249762448	-0.05005517	-0.219638633	0.093232277	-0.194984194	0.11827007	-0.146663105	0.146011423	-0.033197278	0.158588357	0.045667871	0.122018664	0.120362348	0.081289034	0.156895354	0.046990911	0.180078862	0.012796397	0.177363866
'BYU45626D.JPG'	0.168271014	-0.003514947	0.165579498	0.028583181	0.135980807	0.055496072	0.114157108	0.070745129	0.012322712	0.062244483	-0.091416351	0.157246666	-0.245291704	0.070212789	0.122448514	-0.006009775	0.052241291	0.001224472	-0.074224685	0.008839976	0.158731398	-0.035460968	0.127249703	-0.064074911	0.104490736	-0.075741375	0.009240156	-0.06854425	-0.092587755	-0.146180389	-0.231576046	-0.056686167	-0.220728674	0.106599572	-0.196302643	0.136524649	-0.143347902	0.153248533	-0.0183664	0.163550065	0.054697149	0.12652147	0.120820903	0.094334851	0.157005217	0.062894295	0.187965622	0.02102609	0.179420072
'SDNHM35313D.JPG'	0.175312	-0.008105	0.169028	0.02356	0.138495	0.041041	0.121107	0.061933	0.016328	0.074072	-0.103132	0.14468	-0.238114	0.087737	0.146897	-0.007966	0.07603	-0.003424	-0.090158	0.007204	0.170472	-0.039796	0.137017	-0.0541	0.111499	-0.0721	0.008532	-0.07537	-0.09921	-0.143004	-0.251257	-0.046912	-0.214685	0.120488	-0.183559	0.143271	-0.138923	0.142927	-0.033504	0.130165	0.041134	0.108141	0.116417	0.075787	0.151103	0.055025	0.180655	0.016611	0.178004
'SDNHM656D.JPG'	0.168277	-0.003613	0.165636	0.029027	0.139608	0.04863	0.118093	0.067976	0.020375	0.085932	-0.090242	0.144187	-0.262008	0.066606	0.13148	0.000154	0.066377	0.005961	-0.076874	0.018727	0.165681	-0.034307	0.137694	-0.048748	0.117846	-0.064475	0.019533	-0.071138	-0.108764	-0.141902	-0.249033	-0.064128	-0.235363	0.093166	-0.188929	0.118327	-0.129266	0.13288	-0.029763	0.133856	0.034049	0.107008	0.120011	0.078832	0.149457	0.053891	0.17687	0.018246	0.179284
'AZM27886D.JPG'	0.171857	-0.010967	0.170008	0.023269	0.144485	0.040551	0.120229	0.059094	0.03005	0.061299	-0.117467	0.149364	-0.247833	0.068741	0.133733	-0.003017	0.080001	0.001023	-0.087202	0.008341	0.164447	-0.037038	0.138488	-0.047102	0.111336	-0.065067	0.023065	-0.064795	-0.090606	-0.144355	-0.241689	-0.065748	-0.230735	0.10214	-0.207859	0.138915	-0.16332	0.147844	-0.033131	0.145686	0.050032	0.108686	0.123564	0.072913	0.154072	0.045669	0.17795	0.011917	0.174896
'SDNHM27555D.JPG'	0.169734	-0.00433	0.168762	0.022012	0.142169	0.038012	0.118531	0.056359	0.019817	0.076818	-0.112696	0.14696	-0.263415	0.067253	0.136552	-0.003279	0.07123	0.010122	-0.065435	0.018293	0.167706	-0.031525	0.142571	-0.045271	0.112658	-0.061061	0.018945	-0.06449	-0.087452	-0.143348	-0.247779	-0.065982	-0.243119	0.09858	-0.203497	0.12502	-0.150934	0.139424	-0.0275	0.134735	0.048964	0.109906	0.120494	0.07528	0.157274	0.045525	0.178215	0.014476	0.175852
'SDNHM1897D.JPG'	0.1705229	-0.0094697	0.1690781	0.0235705	0.137128	0.0451991	0.1244524	0.062797	0.0313189	0.0706411	-0.1368214	0.1425846	-0.2387295	0.0734869	0.1514345	-0.0050741	0.0732313	-0.0025262	-0.0658411	0.0040031	0.1639867	-0.0355511	0.1309247	-0.0526781	0.1108443	-0.0647344	0.0192448	-0.0683526	-0.0950973	-0.1420817	-0.2342679	-0.0488503	-0.2263516	0.1002913	-0.2098727	0.1207777	-0.1777369	0.1372561	-0.0400624	0.1372659	0.0572431	0.113233	0.1270481	0.084545	0.1512874	0.0619845	0.1841085	0.019621	0.1772235
'CAS192801D.JPG'	0.1736531	-0.0036951	0.169511	0.0259007	0.1398419	0.0449431	0.1134848	0.0639085	0.0099288	0.0771034	-0.0951054	0.1454446	-0.2443436	0.0765808	0.1382012	-0.0007804	0.0618451	0.0039685	-0.0817917	0.0021326	0.1676892	-0.0276442	0.1375456	-0.0426149	0.1117644	-0.0642997	0.0066709	-0.0658217	-0.0997936	-0.1531097	-0.2460303	-0.0635156	-0.2117491	0.1137796	-0.1885944	0.1410915	-0.1412946	0.1417822	-0.0278376	0.1333813	0.0425219	0.1127147	0.1145115	0.0826679	0.1524926	0.0581931	0.1790387	0.0197264	0.1788606
'SDNHM3485D.JPG'	0.168162	-0.010744	0.164583	0.018428	0.141289	0.024165	0.117142	0.057486	0.013829	0.073466	-0.078163	0.152526	-0.250448	0.088366	0.123781	-0.006175	0.062507	0.002588	-0.097082	0.011205	0.165399	-0.033515	0.137892	-0.0488	0.109376	-0.061929	0.01018	-0.069811	-0.10365	-0.151539	-0.257641	-0.053295	-0.215493	0.118893	-0.167445	0.13783	-0.115818	0.153118	-0.015743	0.139383	0.050766	0.114479	0.114003	0.079428	0.153868	0.04459	0.173828	0.012983	0.172371
'CAS192617D.JPG'	0.1663191	-0.0058157	0.1674733	0.0248755	0.136986	0.0450824	0.1205738	0.064974	0.0023005	0.091184	-0.0906568	0.1561518	-0.2356216	0.0791917	0.1355504	-0.0015799	0.070846	0.0092604	-0.064129	0.008223	0.1638862	-0.0359059	0.1321558	-0.0433886	0.1005906	-0.0575821	-0.0106132	-0.0477787	-0.0781319	-0.1711547	-0.2558695	-0.0609275	-0.216773	0.1117384	-0.1851011	0.128572	-0.1358121	0.1463456	-0.0316431	0.1459799	0.0377103	0.1205898	0.1220834	0.0837786	0.1548333	0.0608927	0.1761426	0.0196906	0.1715515
'AZM33450D.JPG'	0.163831	-0.002305	0.157932	0.026898	0.13371	0.048737	0.115718	0.066853	0.009488	0.068278	-0.078093	0.140982	-0.245593	0.087678	0.13639	0.002023	0.066917	0.007233	-0.054649	0.006871	0.156602	-0.024397	0.141613	-0.052309	0.12066	-0.058359	0.022888	-0.065677	-0.101841	-0.161975	-0.253224	-0.068058	-0.226865	0.115762	-0.182027	0.127439	-0.124121	0.135514	-0.019278	0.138001	0.038497	0.115125	0.118728	0.078903	0.145985	0.056654	0.171864	0.019459	0.170977
'UMNH2221D.JPG'	0.171763	-0.002738	0.164481	0.023553	0.128776	0.044637	0.105957	0.066699	0.011089	0.084906	-0.099562	0.162068	-0.225174	0.086915	0.140326	-0.001923	0.062271	0.00733	-0.068253	0.010213	0.170239	-0.02312	0.122938	-0.048959	0.096533	-0.065502	0.011788	-0.071116	-0.093075	-0.156265	-0.236216	-0.092643	-0.21875	0.124517	-0.184787	0.139939	-0.136269	0.155837	-0.02827	0.153131	0.038176	0.128331	0.110782	0.082168	0.147139	0.059505	0.177443	0.01823	0.18087
'AZM50292D.JPG'	0.174464	-0.008588	0.168151	0.017177	0.153416	0.038821	0.126734	0.056642	0.02257	0.074547	-0.104303	0.142658	-0.257662	0.059845	0.145577	-0.006891	0.074731	-0.002655	-0.067926	0.008473	0.161703	-0.03288	0.146959	-0.041491	0.114026	-0.06229	0.012199	-0.075129	-0.098671	-0.123516	-0.24692	-0.068473	-0.23829	0.092752	-0.207065	0.133794	-0.153374	0.142089	-0.030728	0.132181	0.043709	0.106128	0.131731	0.075787	0.159904	0.044089	0.182299	0.010299	0.177589
'AZM35995D.JPG'	0.17034	-0.007922	0.169143	0.017988	0.148455	0.035398	0.12456	0.055797	0.023142	0.084046	-0.1133	0.151006	-0.245734	0.067196	0.144782	-0.00682	0.057523	0.004828	-0.078633	0.014386	0.165348	-0.03143	0.141195	-0.044137	0.11664	-0.061729	0.008095	-0.067388	-0.094062	-0.136107	-0.240932	-0.069511	-0.227463	0.09678	-0.200442	0.133011	-0.156355	0.149542	-0.036327	0.138126	0.043033	0.106912	0.127889	0.067873	0.158026	0.040668	0.177816	0.011103	0.175001
'MCZ43394D.JPG'	0.171723	0.003313	0.166679	0.033768	0.132257	0.060463	0.110657	0.07746	0.023386	0.074034	-0.088675	0.140797	-0.245434	0.077664	0.155188	0.003706	0.05511	0.005771	-0.080768	0.002413	0.16991	-0.029324	0.142138	-0.053	0.114522	-0.070412	0.021235	-0.086259	-0.102077	-0.144978	-0.249408	-0.074284	-0.231995	0.104125	-0.191605	0.119774	-0.132172	0.133997	-0.013306	0.127478	0.048144	0.103662	0.109901	0.080511	0.141472	0.064525	0.178924	0.027531	0.178589
'SDNHM35100D.JPG'	0.163663	0.000173	0.159551	0.028007	0.133549	0.041294	0.107307	0.062699	0.003568	0.074479	-0.076599	0.164715	-0.247745	0.084233	0.128894	0.002696	0.069184	0.00596	-0.073268	0.007314	0.161588	-0.027272	0.135178	-0.039669	0.10977	-0.061387	0.009067	-0.069577	-0.094668	-0.169496	-0.244535	-0.081905	-0.221053	0.118833	-0.169753	0.148848	-0.114138	0.164917	-0.019109	0.145632	0.035304	0.122775	0.116051	0.081771	0.149255	0.052489	0.173019	0.020152	0.172753
'AZM52587D.JPG'	0.173069	-0.006943	0.175663	0.02328	0.148979	0.038825	0.123741	0.059855	0.014236	0.061364	-0.117351	0.141973	-0.240749	0.068423	0.14866	-0.006063	0.062796	-0.009244	-0.047652	-0.00326	0.174584	-0.033373	0.148011	-0.049911	0.118341	-0.069157	0.008762	-0.077426	-0.115687	-0.121042	-0.227563	-0.073401	-0.230763	0.105018	-0.208697	0.135439	-0.161801	0.138853	-0.04107	0.133906	0.035354	0.105719	0.129648	0.080114	0.164792	0.052211	0.185958	0.016975	0.183554
'ASM21326D.JPG'	0.177709	-0.014003	0.170873	0.01587	0.143876	0.03487	0.123131	0.04808	0.025171	0.055543	-0.091361	0.147816	-0.237527	0.086587	0.150939	-0.010055	0.070316	-0.012522	-0.057638	0.00078	0.166136	-0.0402	0.14132	-0.050768	0.115746	-0.06727	0.018033	-0.070179	-0.124025	-0.127663	-0.253167	-0.049715	-0.222633	0.117957	-0.184343	0.135867	-0.132965	0.147384	-0.020229	0.133469	0.050567	0.104906	0.124865	0.062903	0.153481	0.041354	0.178968	0.006863	0.174962
'SDNHM25845D.JPG'	0.176381	0.000147	0.168384	0.023201	0.144046	0.048957	0.115394	0.072556	0.012936	0.085683	-0.129115	0.143925	-0.237678	0.064612	0.154207	0.001309	0.067678	0.004705	-0.06388	0.01139	0.165169	-0.026356	0.138413	-0.055276	0.116681	-0.066331	0.016521	-0.074966	-0.083442	-0.145142	-0.236261	-0.060838	-0.233018	0.096274	-0.208625	0.1226	-0.16573	0.137534	-0.057246	0.140353	0.021179	0.114446	0.109217	0.082697	0.153138	0.054783	0.180238	0.0189	0.180798
'MCZ43394D.JPG'	0.176494	0.005007	0.168521	0.03389	0.135168	0.058326	0.111753	0.076494	0.024897	0.074724	-0.086973	0.141198	-0.242856	0.06897	0.15554	0.002273	0.054923	0.004791	-0.079342	0.002092	0.171511	-0.030743	0.140371	-0.053228	0.113785	-0.071177	0.022989	-0.083518	-0.097691	-0.145096	-0.255217	-0.062959	-0.232214	0.102513	-0.191193	0.122205	-0.131953	0.133684	-0.016253	0.12748	0.046733	0.105397	0.111968	0.080231	0.145223	0.06077	0.178617	0.025681	0.17984
'SDNHM39580D.JPG'	0.174908	-0.00836	0.172969	0.016309	0.142253	0.039655	0.121183	0.060168	0.02045	0.081231	-0.100249	0.147707	-0.246178	0.073482	0.144369	-0.007302	0.07021	0.003125	-0.079911	0.012775	0.172746	-0.032029	0.136372	-0.053283	0.110485	-0.069504	0.01118	-0.068913	-0.116028	-0.131652	-0.235825	-0.061889	-0.220853	0.105996	-0.189277	0.137475	-0.140645	0.14596	-0.025149	0.136002	0.04308	0.10647	0.118614	0.073333	0.151059	0.047017	0.180266	0.008377	0.180524
'SDNHM20096d.JPG'	0.166339	-0.007117	0.168275	0.021855	0.144824	0.038433	0.120544	0.062273	0.018026	0.067286	-0.089148	0.152619	-0.245454	0.079872	0.140228	-0.002793	0.056785	-0.004479	-0.082477	0.00849	0.163644	-0.036017	0.137266	-0.04682	0.111111	-0.067476	0.0056	-0.074303	-0.113519	-0.145759	-0.243661	-0.055994	-0.219706	0.115056	-0.180076	0.140546	-0.128987	0.151171	-0.016726	0.140323	0.050992	0.115435	0.118906	0.08054	0.156556	0.049056	0.178934	0.014558	0.175632
'MCZ44817D.JPG'	0.179536	-0.002286	0.173054	0.025989	0.136314	0.054822	0.111367	0.071847	0.012312	0.075605	-0.104314	0.144449	-0.229888	0.065254	0.147087	0.002788	0.071319	0.010308	-0.091069	0.008005	0.175287	-0.028866	0.139021	-0.047556	0.107684	-0.061522	0.012984	-0.067046	-0.103442	-0.150824	-0.242095	-0.058817	-0.215792	0.094199	-0.185734	0.122896	-0.141891	0.140007	-0.034437	0.142514	0.036797	0.116884	0.114311	0.081024	0.151897	0.058815	0.186101	0.016036	0.183587
'SDNHM1430D.JPG'	0.1696621	-0.0095403	0.1698424	0.0187863	0.1408297	0.0431529	0.1180677	0.0628398	0.0275249	0.0886966	-0.1163951	0.1588621	-0.2375332	0.081687	0.1380821	-0.0073522	0.0508066	0.0020454	-0.0832024	0.0189961	0.1645073	-0.0327001	0.134315	-0.0488948	0.1057581	-0.0645702	0.0016067	-0.0671568	-0.0855338	-0.1473678	-0.2308582	-0.0692529	-0.2305245	0.1143608	-0.2077454	0.1321022	-0.1635101	0.1468649	-0.0290634	0.1448964	0.052701	0.109357	0.1185499	0.0747487	0.157242	0.0589877	0.1784333	0.0131073	0.1736856
'SDNHM1996D.JPG'	0.159749	-0.003902	0.158895	0.024908	0.131257	0.04739	0.11281	0.070175	0.012283	0.078362	-0.081403	0.163945	-0.241053	0.079433	0.121796	0.003362	0.05097	0.006961	-0.053571	0.009962	0.158906	-0.027676	0.127664	-0.046418	0.102161	-0.06506	0.008914	-0.071052	-0.095165	-0.161148	-0.251014	-0.091808	-0.219347	0.124046	-0.174206	0.148716	-0.118935	0.161816	-0.02216	0.152866	0.03762	0.129127	0.118456	0.084079	0.148889	0.056799	0.175957	0.016056	0.173703
'SDNHM38993D.JPG'	0.172831	-0.005073	0.172736	0.021244	0.149341	0.03999	0.124824	0.059058	0.023307	0.077541	-0.138923	0.143987	-0.236397	0.075424	0.145108	0.000486	0.067607	0.002982	-0.077546	0.009166	0.17432	-0.029418	0.141261	-0.047728	0.118609	-0.061005	0.018524	-0.056953	-0.11816	-0.133092	-0.225701	-0.066404	-0.228145	0.100706	-0.202099	0.119429	-0.168265	0.134484	-0.046011	0.135007	0.039527	0.105872	0.127239	0.068906	0.159445	0.042887	0.182616	0.012142	0.182742
'SDNHM8642D.JPG'	0.175889	-0.000417	0.169524	0.02377	0.13873	0.050812	0.118964	0.071804	0.021897	0.07598	-0.101101	0.142075	-0.259077	0.056953	0.156963	0.003883	0.067338	0.003152	-0.042085	0.002666	0.168918	-0.025535	0.13864	-0.046281	0.116566	-0.062325	0.022721	-0.06636	-0.113135	-0.147752	-0.240429	-0.067985	-0.234259	0.0898	-0.19307	0.119662	-0.142417	0.135982	-0.032059	0.134101	0.033783	0.113427	0.110545	0.080024	0.148124	0.058913	0.181918	0.018845	0.178626
'SDNHM5441D.JPG'	0.168562	-0.004706	0.16918	0.017159	0.142794	0.03366	0.11262	0.051419	0.018534	0.062947	-0.086743	0.153836	-0.236871	0.086065	0.124897	-0.002298	0.070733	-0.003034	-0.098178	0.005266	0.166208	-0.033023	0.140052	-0.048394	0.110904	-0.061383	0.018948	-0.069092	-0.12544	-0.141344	-0.246932	-0.068707	-0.207091	0.119974	-0.168973	0.144853	-0.122444	0.1533	-0.018852	0.139579	0.054496	0.111984	0.116601	0.083168	0.152869	0.049088	0.177224	0.012306	0.174812
'SDNHM1428D.JPG'	0.1715396	-0.0075303	0.1657826	0.0248643	0.1438552	0.039926	0.1081339	0.0620674	0.0302856	0.0713609	-0.0999338	0.1667846	-0.2509275	0.0704175	0.1515562	-0.0048165	0.0638212	0.0019066	-0.0408698	0.0143464	0.165134	-0.0233728	0.1301903	-0.0548786	0.0969879	-0.0662255	0.0083923	-0.0553384	-0.0976934	-0.1558684	-0.2260039	-0.0711883	-0.2263452	0.1076903	-0.2004578	0.1391521	-0.1504032	0.1570491	-0.0189102	0.157565	0.0456706	0.1181723	0.1057103	0.0847026	0.1476601	0.0543075	0.1759414	0.0198737	0.1801236
'SDNHM44079D.JPG'	0.16556	-0.002122	0.16817	0.025356	0.13937	0.043314	0.113775	0.065325	0.010309	0.079885	-0.098046	0.150549	-0.232057	0.079867	0.136062	0.000888	0.058857	0.013213	-0.097784	0.015275	0.163741	-0.029187	0.137155	-0.038285	0.11188	-0.059864	0.006165	-0.067514	-0.107056	-0.155545	-0.240459	-0.078435	-0.219431	0.115911	-0.181345	0.137262	-0.133639	0.146625	-0.024656	0.142638	0.041552	0.119979	0.120667	0.079836	0.156868	0.052555	0.18048	0.016442	0.179066
'AZM44807D.JPG'	0.169273	-0.006138	0.163668	0.021404	0.136441	0.040934	0.115775	0.056201	0.016568	0.076072	-0.098482	0.147605	-0.243418	0.08978	0.137218	0.00215	0.066466	0.003157	-0.068933	0.014226	0.160528	-0.026106	0.138332	-0.038797	0.108437	-0.054361	0.008974	-0.064556	-0.097826	-0.161994	-0.234615	-0.072843	-0.229896	0.120011	-0.19243	0.137342	-0.142322	0.148858	-0.02813	0.142411	0.044723	0.122192	0.12115	0.0722	0.150531	0.049894	0.171358	0.010985	0.173203
'CNHM51834D.JPG'	0.163793688	0.002346481	0.158115468	0.025101268	0.138752803	0.04044274	0.121793924	0.061909021	0.015857177	0.076885117	-0.082791118	0.151932872	-0.243737532	0.072330413	0.131237537	0.004484641	0.052350219	-0.000622161	-0.078007507	0.010233146	0.167984954	-0.024880234	0.142615245	-0.044426686	0.113638825	-0.062301431	0.024727506	-0.075352572	-0.097187856	-0.159079425	-0.25331991	-0.046926639	-0.226316684	0.109740755	-0.197074647	0.131981271	-0.136463217	0.146958225	-0.020975576	0.134373617	0.049544957	0.10466613	0.119760646	0.071298934	0.151219885	0.042232382	0.172086023	0.019118474	0.175632598
'SDNHM8489D.JPG'	0.170129	-0.011567	0.163625	0.02229	0.13669	0.046462	0.117002	0.06291	0.02804	0.082817	-0.08541	0.16483	-0.244387	0.077538	0.140352	-0.007133	0.061719	0.003483	-0.042819	0.013439	0.160037	-0.04276	0.128866	-0.063723	0.107678	-0.074428	0.014534	-0.073477	-0.105945	-0.156884	-0.24302	-0.04856	-0.213467	0.111945	-0.182504	0.144419	-0.13379	0.161789	-0.02151	0.150607	0.041732	0.118501	0.114603	0.081853	0.148028	0.055599	0.172791	0.012832	0.168862
'ASM21313D.JPG'	0.170317	-0.01161	0.169608	0.016101	0.140958	0.040936	0.12171	0.057206	0.022089	0.059452	-0.093778	0.147953	-0.244447	0.098952	0.13843	-0.007456	0.066015	-0.006344	-0.062708	0.005689	0.167947	-0.038662	0.135632	-0.058324	0.107516	-0.071236	0.013681	-0.081876	-0.124824	-0.130362	-0.225516	-0.049269	-0.229821	0.130128	-0.19175	0.151741	-0.137318	0.157045	-0.022733	0.131544	0.045765	0.101676	0.123042	0.067049	0.154901	0.045214	0.180337	0.007571	0.179693
'CAS209705D.JPG'	0.1728791	-0.0096395	0.1602099	0.0314334	0.136054	0.0430049	0.1147232	0.059319	0.0145967	0.0611932	-0.1033204	0.1649215	-0.2490281	0.0766895	0.1327206	-0.0132356	0.0799817	-0.0090999	-0.0419743	-0.0069089	0.1656663	-0.0319001	0.1326357	-0.0498958	0.1090454	-0.0695288	0.0101453	-0.0756372	-0.0932698	-0.1565679	-0.2335699	-0.0671753	-0.2272518	0.116226	-0.2008081	0.1443836	-0.1511516	0.1564178	-0.0293258	0.1518754	0.0469564	0.1283303	0.1118595	0.0802442	0.1442774	0.0601393	0.1772456	0.0282076	0.1782308
'SDNHM1171D.JPG'	0.163803	-0.009576	0.156352	0.017055	0.141728	0.042708	0.121148	0.065794	0.010208	0.084134	-0.08928	0.131793	-0.242334	0.096173	0.135497	-0.006742	0.06267	0.008451	-0.075755	0.018576	0.164987	-0.034833	0.139702	-0.049439	0.118083	-0.073196	0.01535	-0.069294	-0.105003	-0.152307	-0.252602	-0.055792	-0.223452	0.125013	-0.184201	0.13231	-0.13047	0.130412	-0.022454	0.124758	0.041694	0.111493	0.120807	0.081911	0.150804	0.051806	0.173887	0.01113	0.177993
'CAS170409D.JPG'	0.176603	-0.009268	0.151512	0.017607	0.149862	0.03883	0.124385	0.06238	0.022264	0.0781	-0.093808	0.166898	-0.247036	0.073872	0.145741	-0.007158	0.096301	-0.004941	-0.072407	0.003759	0.150142	-0.028427	0.143569	-0.051234	0.111552	-0.06648	0.014857	-0.060176	-0.098944	-0.144075	-0.232444	-0.066647	-0.225085	0.112506	-0.189959	0.135883	-0.140933	0.156007	-0.035282	0.15412	0.031331	0.130217	0.112482	0.081681	0.153312	0.051183	0.179491	0.010091	0.172299
'BYU41407D.JPG'	0.182858294	0.000826262	0.170481162	0.030638553	0.146602691	0.052148491	0.119164584	0.066290032	0.029292488	0.072287617	-0.113906945	0.144560269	-0.238158108	0.060116556	0.135748333	-0.005797845	0.077241005	-0.007399138	-0.071323665	-0.00362246	0.173863323	-0.024151147	0.143090713	-0.050514122	0.121196543	-0.069677246	0.037470121	-0.081824576	-0.096086033	-0.14438879	-0.235230836	-0.047557373	-0.227673812	0.090021516	-0.207699662	0.117273477	-0.162956638	0.133327015	-0.049376486	0.138082082	0.024408985	0.111762237	0.099401841	0.092189218	0.149961798	0.058485832	0.185364658	0.02261341	0.18621689
'SDNHM23989D.JPG'	0.168334	-0.013319	0.165276	0.008819	0.133228	0.038933	0.119474	0.059151	0.026366	0.076282	-0.107169	0.163997	-0.248761	0.087499	0.136662	-0.014462	0.071028	-0.00305	-0.06023	0.006455	0.162999	-0.033551	0.128296	-0.056441	0.109213	-0.073614	0.024865	-0.066409	-0.097972	-0.1477	-0.240542	-0.053426	-0.227012	0.120401	-0.192722	0.146843	-0.144896	0.158294	-0.029768	0.144635	0.045214	0.112775	0.113687	0.069259	0.150199	0.049233	0.174757	0.002777	0.173635
'SDNHM41108D.JPG'	0.177185	-0.007087	0.169099	0.017819	0.147324	0.038669	0.121511	0.067199	0.010968	0.07036	-0.087445	0.140285	-0.256862	0.077399	0.134632	-0.007962	0.056026	-0.005648	-0.084163	-0.002899	0.172822	-0.040139	0.140791	-0.055312	0.114643	-0.074647	0.005238	-0.077457	-0.092193	-0.124872	-0.259568	-0.055487	-0.230208	0.106437	-0.187091	0.128838	-0.130461	0.13771	-0.019009	0.129671	0.042064	0.107427	0.11869	0.079674	0.156406	0.047202	0.183772	0.013205	0.180432
'SDNHM17578D.JPG'	0.173298	-0.013499	0.162868	0.015176	0.138754	0.040792	0.125482	0.060401	0.029432	0.07623	-0.08784	0.149852	-0.243543	0.074919	0.142196	-0.011039	0.057992	0.001776	-0.082594	0.018697	0.167783	-0.035422	0.137823	-0.057796	0.115129	-0.070798	0.015316	-0.063631	-0.114863	-0.136615	-0.24558	-0.050112	-0.218648	0.111137	-0.188065	0.138803	-0.138715	0.149719	-0.01954	0.134306	0.047596	0.096655	0.119793	0.065631	0.15273	0.04744	0.181331	0.008184	0.178655
'SDNHM20474D.JPG'	0.176629	0.006748	0.175396	0.028491	0.141598	0.047214	0.116241	0.07077	0.00875	0.082894	-0.10465	0.135724	-0.250151	0.065724	0.144744	0.007252	0.056972	0.006589	-0.069625	0.002015	0.17333	-0.021294	0.145204	-0.051392	0.117018	-0.059767	0.00532	-0.069084	-0.098428	-0.143903	-0.253373	-0.068209	-0.22705	0.095719	-0.188578	0.116973	-0.13928	0.130596	-0.036577	0.128316	0.031816	0.107351	0.115983	0.075096	0.156126	0.052501	0.182182	0.020241	0.185365
'BYU45621D.JPG'	0.165919945	-0.009341411	0.154338019	0.037299915	0.133496376	0.058439637	0.110765926	0.069654164	0.017079303	0.073127903	-0.107639023	0.159522422	-0.213503389	0.088900246	0.133974469	-0.006143868	0.052822116	-0.006259624	-0.074450924	0.00835671	0.164999002	-0.033964643	0.133930267	-0.059137177	0.107774376	-0.081375582	0.015803564	-0.076417	-0.099649548	-0.153787908	-0.218341611	-0.061516865	-0.209924089	0.125716412	-0.19564583	0.148958733	-0.152834729	0.15738617	-0.034807846	0.157153771	0.043983508	0.122032405	0.111715599	0.092338336	0.146113019	0.069103776	0.175867086	0.025118838	0.179239313
'SDNHM2052D.JPG'	0.169822	-0.014016	0.170989	0.01212	0.144851	0.030162	0.122029	0.054764	0.019071	0.066776	-0.122701	0.152861	-0.236496	0.088788	0.123347	-0.00605	0.061802	-0.005893	-0.117231	0.005929	0.165423	-0.034401	0.137585	-0.051452	0.113601	-0.071848	0.012279	-0.073211	-0.110723	-0.139315	-0.223731	-0.052751	-0.229422	0.118379	-0.203418	0.136664	-0.162073	0.148075	-0.030135	0.143581	0.057363	0.118733	0.129499	0.078846	0.163593	0.043822	0.182828	0.004745	0.176849
'SDNHM33405D.JPG'	0.172342	-0.003162	0.163441	0.02588	0.137402	0.043775	0.111942	0.062728	0.013931	0.064951	-0.079018	0.135172	-0.248971	0.079064	0.144381	0.000033	0.071484	-0.00434	-0.074536	-0.002329	0.168022	-0.030906	0.137508	-0.054178	0.117582	-0.066088	0.01524	-0.077023	-0.115193	-0.145135	-0.258653	-0.045082	-0.220666	0.113878	-0.17406	0.1312	-0.118729	0.139634	-0.016656	0.122636	0.044497	0.112737	0.112595	0.085834	0.149725	0.057485	0.181362	0.019371	0.179754
'SDNHM38221D.JPG'	0.167242	-0.007138	0.163098	0.018556	0.136054	0.038532	0.119427	0.059083	0.011373	0.081118	-0.089159	0.172075	-0.239965	0.082475	0.123753	-0.001464	0.056758	0.001765	-0.071359	0.011871	0.159481	-0.034399	0.1283	-0.04835	0.104424	-0.066943	0.005834	-0.071165	-0.101277	-0.16217	-0.23902	-0.073286	-0.209188	0.123937	-0.18023	0.165112	-0.129737	0.167885	-0.019849	0.156366	0.045504	0.123751	0.119203	0.074161	0.146729	0.045561	0.17241	0.01012	0.167491
'SDNHM29859D.JPG'	0.174987	-0.003334	0.169171	0.032813	0.134013	0.058493	0.114564	0.074143	0.001401	0.088397	-0.073443	0.132542	-0.252111	0.076203	0.143745	0.002453	0.050031	0.006344	-0.124324	0.001299	0.172142	-0.023817	0.13279	-0.051193	0.113141	-0.070289	-0.006868	-0.070893	-0.078796	-0.14018	-0.267252	-0.078205	-0.224293	0.107485	-0.172621	0.117338	-0.11322	0.127183	-0.011743	0.128027	0.049271	0.118448	0.115715	0.088081	0.148858	0.063798	0.182668	0.020956	0.182801
'BYU41402D.JPG'	0.173848993	-0.00197107	0.171051186	0.031872622	0.142348174	0.058636218	0.111611815	0.075850302	0.013724663	0.071163745	-0.082666548	0.136239425	-0.225585762	0.064962612	0.126804223	0.001263286	0.059702516	-0.004526253	-0.082250199	-0.005765639	0.175735235	-0.028291508	0.146409305	-0.055350841	0.126331402	-0.068084178	0.024553924	-0.081583302	-0.089451362	-0.144404841	-0.252427229	-0.058392287	-0.228750914	0.101108124	-0.207108064	0.12753867	-0.145364778	0.129383976	-0.027710051	0.126837283	0.031103894	0.129209819	0.095169304	0.103836998	0.152119171	0.067568271	0.182757597	0.021299386	0.182208572
'BYU42860D.JPG'	0.181963906	-5.63E-05	0.176366715	0.028516955	0.15044481	0.057518385	0.131085354	0.070423685	0.023244096	0.082309546	-0.108791378	0.143819776	-0.2166064	0.055726793	0.154628034	0.002428538	0.070185292	0.005433243	-0.088189285	0.009083954	0.176971997	-0.027163334	0.14322854	-0.055824172	0.096697468	-0.066953309	0.014282454	-0.069359643	-0.083843319	-0.122778813	-0.247479613	-0.073627731	-0.218460462	0.095023595	-0.204950932	0.12640551	-0.160310187	0.138136299	-0.046247677	0.138444223	0.027845499	0.113585358	0.109464007	0.08609219	0.159241988	0.066375533	0.189772901	0.019507791	0.190177462
'CNHM42853D.JPG'	0.176012622	-0.014130121	0.160600645	0.035785201	0.146808075	0.042267663	0.124261982	0.065777913	0.033603724	0.067801352	-0.119971042	0.157711853	-0.239681194	0.072714199	0.135318638	-0.00761885	0.07243871	-0.001499896	-0.066559767	0.010809591	0.161371622	-0.040450175	0.128025746	-0.054105179	0.100149499	-0.070066477	0.0097654	-0.066287764	-0.086790698	-0.144398962	-0.234645486	-0.060868421	-0.219889512	0.110702378	-0.206195772	0.140535439	-0.164853549	0.153099667	-0.036543498	0.150393971	0.055970081	0.120073834	0.122160659	0.084719641	0.158040449	0.056493973	0.180077149	0.021846549	0.181430559
'CAS205951D.JPG'	0.1729742	-0.0033233	0.1682903	0.0213145	0.1409442	0.0426465	0.1153613	0.0610197	0.005502	0.0670678	-0.0925943	0.1533714	-0.2487862	0.0669475	0.140869	-0.0035229	0.0677852	-0.0101714	-0.0575012	-0.0052237	0.1708381	-0.0234664	0.13905	-0.0473982	0.1131195	-0.0654984	0.0059852	-0.0737629	-0.1039031	-0.1420497	-0.2422521	-0.0681592	-0.2244532	0.1082775	-0.1954732	0.1372131	-0.1425591	0.1494894	-0.0277889	0.1389622	0.0414356	0.1202654	0.1178688	0.0861489	0.1516597	0.0554984	0.1817799	0.0187813	0.1801844
'SDNHM193D.JPG'	0.176795	-0.005194	0.17091	0.01639	0.146953	0.038582	0.120281	0.059481	0.017176	0.077153	-0.089393	0.143795	-0.254385	0.069681	0.138306	-0.005633	0.067708	-0.001743	-0.083335	0.005286	0.168974	-0.033623	0.139393	-0.050594	0.111207	-0.069177	0.009321	-0.074953	-0.107568	-0.133954	-0.251918	-0.047841	-0.230916	0.100829	-0.189933	0.127603	-0.13297	0.13813	-0.018949	0.13056	0.04617	0.10986	0.121912	0.081112	0.15894	0.050315	0.181656	0.010696	0.178004
'ASM22790D.JPG'	0.172219	-0.011844	0.171483	0.016738	0.144252	0.033332	0.120121	0.052459	0.025117	0.056578	-0.096675	0.151022	-0.218927	0.090514	0.136843	-0.007482	0.063148	-0.002901	-0.07832	0.005687	0.168314	-0.035867	0.142613	-0.049249	0.117742	-0.063963	0.022463	-0.079124	-0.123544	-0.141117	-0.257955	-0.045821	-0.208421	0.123754	-0.177093	0.139628	-0.133813	0.149562	-0.025254	0.133204	0.044372	0.09037	0.121196	0.06039	0.15678	0.03651	0.179774	0.007972	0.175945
'SDNHM26078D.JPG'	0.176781	0.001641	0.162497	0.035736	0.143109	0.052496	0.108434	0.071729	0.020705	0.073515	-0.114665	0.142105	-0.247464	0.058579	0.138789	0.006501	0.061655	0.004561	-0.062317	0.008245	0.171721	-0.028315	0.150196	-0.045775	0.113117	-0.061463	0.02371	-0.082245	-0.096422	-0.150634	-0.232348	-0.059145	-0.230466	0.086897	-0.202816	0.120772	-0.154699	0.134766	-0.041662	0.137554	0.031012	0.111769	0.105182	0.085448	0.149084	0.057967	0.175243	0.029094	0.180195
'SDNHM36162D.JPG'	0.170092	-0.004243	0.171747	0.024489	0.139964	0.048805	0.119226	0.062271	0.01763	0.073483	-0.118966	0.155026	-0.236544	0.070901	0.145692	0.000975	0.073146	0.005852	-0.06664	0.004435	0.1681	-0.029023	0.137038	-0.049974	0.114304	-0.06202	0.011527	-0.064456	-0.11276	-0.152217	-0.234637	-0.066816	-0.220044	0.099967	-0.18921	0.130831	-0.15087	0.149987	-0.036114	0.14274	0.041332	0.119087	0.123654	0.077073	0.151409	0.052669	0.181569	0.014181	0.178451
'ASM01954D.JPG'	0.167426	-0.016929	0.169192	0.011448	0.151312	0.032789	0.128576	0.050893	0.041765	0.070613	-0.115641	0.140244	-0.238474	0.09892	0.128321	-0.013757	0.087994	-0.009585	-0.042297	0.002287	0.16987	-0.036882	0.140664	-0.063098	0.116751	-0.074733	0.033329	-0.085914	-0.132442	-0.110398	-0.232403	-0.056604	-0.231242	0.129347	-0.203663	0.147279	-0.157762	0.141352	-0.034907	0.126207	0.04564	0.096194	0.126625	0.059378	0.157805	0.033675	0.175133	0.002645	0.175155
'SDNHM58241D.JPG'	0.170341	-0.006943	0.165198	0.021625	0.134715	0.037951	0.116171	0.06235	0.009276	0.083416	-0.077334	0.152416	-0.251316	0.092801	0.14473	-0.004428	0.056702	-0.000357	-0.078794	0.00627	0.168551	-0.033698	0.132521	-0.051787	0.108939	-0.068796	0.011268	-0.080655	-0.084294	-0.158738	-0.259436	-0.048385	-0.222507	0.119332	-0.175429	0.134343	-0.118224	0.146108	-0.018768	0.136971	0.036807	0.110371	0.109292	0.068304	0.145151	0.048201	0.177741	0.015267	0.177359
'SDNHM20473D.JPG'	0.174577	-0.002008	0.174819	0.022509	0.142654	0.045335	0.117268	0.068951	0.013925	0.07256	-0.103351	0.145083	-0.257522	0.057573	0.127419	0.0049	0.069328	0.004221	-0.081856	0.003052	0.173173	-0.022389	0.140134	-0.048191	0.112318	-0.064179	0.012774	-0.066968	-0.088666	-0.140652	-0.253812	-0.071201	-0.228339	0.094621	-0.192108	0.127786	-0.14038	0.139641	-0.031044	0.13348	0.041504	0.109355	0.120972	0.079243	0.158485	0.050025	0.181917	0.013225	0.179876
'SDNHM1290D.JPG'	0.167306	-0.008413	0.169048	0.01264	0.146035	0.042331	0.116514	0.057955	0.011789	0.070625	-0.096742	0.14351	-0.242639	0.084585	0.127639	-0.007846	0.061324	-0.001424	-0.081943	0.002839	0.164309	-0.034777	0.136603	-0.051052	0.126251	-0.071813	0.003298	-0.071078	-0.105051	-0.136989	-0.249541	-0.060119	-0.224004	0.11341	-0.186575	0.131817	-0.136883	0.142696	-0.021265	0.134772	0.050561	0.125511	0.121289	0.080333	0.155084	0.047727	0.176597	0.005671	0.174485
'SDNHM43583D.JPG'	0.172364	-0.010693	0.170634	0.02393	0.145283	0.03813	0.120356	0.061215	0.025276	0.07828	-0.109979	0.149266	-0.238548	0.076499	0.130987	-0.005791	0.066604	0.000184	-0.070488	0.008813	0.166145	-0.040492	0.137006	-0.051775	0.111104	-0.065436	0.020601	-0.061593	-0.120981	-0.142296	-0.238474	-0.05301	-0.218932	0.106914	-0.189582	0.133359	-0.147055	0.146237	-0.029063	0.135874	0.043921	0.107527	0.118391	0.075891	0.154887	0.048044	0.182307	0.014704	0.17849
'SDNHM29791D.JPG'	0.178694	-0.005727	0.171725	0.019671	0.133402	0.048527	0.123231	0.06781	0.019615	0.073219	-0.11097	0.147435	-0.267005	0.061879	0.138676	-0.007348	0.055788	0.001821	-0.118784	0.004652	0.164962	-0.03159	0.136064	-0.052851	0.113616	-0.067555	0.010951	-0.058513	-0.085031	-0.133905	-0.242809	-0.062098	-0.246776	0.091334	-0.20636	0.119979	-0.152577	0.13961	-0.018768	0.136882	0.061508	0.103987	0.125364	0.075626	0.156413	0.056994	0.187797	0.011637	0.18171
'BYU41400D.JPG'	0.181523067	0.005813424	0.172851229	0.038305847	0.141194286	0.058501564	0.11286322	0.071791932	0.016020179	0.072528018	-0.111340448	0.154564182	-0.204616082	0.069597962	0.145188435	0.002987385	0.064375593	0.006293986	-0.068491636	-0.005516417	0.17235079	-0.028581383	0.137069004	-0.050921203	0.111773144	-0.060762846	0.013740844	-0.065951202	-0.103525949	-0.167416368	-0.228578483	-0.055793379	-0.205725828	0.104072962	-0.191663087	0.131741382	-0.15410434	0.147838603	-0.053141852	0.145447239	0.016239274	0.12335198	0.089609551	0.094974017	0.148781621	0.070277777	0.188883197	0.030082253	0.190602565
'SDNHM29511D.JPG'	0.176677	0.005242	0.167344	0.036338	0.136874	0.049205	0.114721	0.068299	0.011677	0.083395	-0.09555	0.141039	-0.233011	0.075929	0.138074	0.008038	0.058872	0.006613	-0.090094	0.003541	0.166558	-0.024253	0.137836	-0.037546	0.113657	-0.056745	0.012733	-0.067728	-0.118958	-0.155891	-0.24154	-0.075039	-0.212257	0.108989	-0.175586	0.131831	-0.129461	0.140828	-0.025466	0.126466	0.042381	0.104971	0.114657	0.082967	0.150627	0.056716	0.181603	0.026448	0.182031
'SDNHM6775D.JPG'	0.169231	0.001595	0.169123	0.029607	0.134828	0.048553	0.109869	0.064424	0.017207	0.074206	-0.109934	0.155454	-0.233427	0.07686	0.138089	0.004983	0.071951	-0.001074	-0.070454	0.000752	0.168151	-0.024477	0.135138	-0.038999	0.108362	-0.058546	0.017717	-0.069364	-0.119266	-0.164773	-0.235019	-0.071475	-0.209225	0.110071	-0.176849	0.1356	-0.140397	0.15104	-0.033583	0.139469	0.048256	0.117365	0.112203	0.079285	0.147551	0.054753	0.179078	0.020713	0.178191
'SDNHM4361D.JPG'	0.162533	-0.002377	0.167861	0.021538	0.136298	0.045025	0.115287	0.064881	0.02613	0.069346	-0.104911	0.15588	-0.246192	0.070649	0.135059	0.001046	0.071879	0.009536	-0.050738	0.008062	0.170106	-0.026814	0.128276	-0.049544	0.107728	-0.060349	0.013345	-0.069185	-0.117882	-0.153424	-0.23292	-0.075154	-0.225069	0.105925	-0.189613	0.136542	-0.141676	0.153064	-0.032598	0.144667	0.039963	0.116448	0.119263	0.078175	0.153883	0.054681	0.181469	0.015217	0.180791
'SDNHM35399D.JPG'	0.173006	-0.011162	0.167686	0.012876	0.136388	0.035999	0.118892	0.055697	0.020263	0.065553	-0.107597	0.160592	-0.248199	0.074598	0.140627	-0.008114	0.077727	-0.002355	-0.073334	0.011614	0.165771	-0.038421	0.133689	-0.049492	0.111459	-0.070371	0.00908	-0.07656	-0.098353	-0.145641	-0.244764	-0.045093	-0.221858	0.10773	-0.190551	0.14093	-0.144931	0.154889	-0.029357	0.146707	0.049351	0.119157	0.120005	0.077949	0.152681	0.049714	0.182313	0.007655	0.175013
'SDNHM20478D.JPG'	0.17033	0.002191	0.173291	0.026337	0.14109	0.045648	0.11549	0.071634	0.004158	0.070254	-0.090701	0.139825	-0.262084	0.071399	0.119545	0.001785	0.054826	-0.004725	-0.113215	-0.003192	0.171233	-0.027263	0.143438	-0.042756	0.117874	-0.066332	0.002005	-0.072873	-0.081203	-0.141519	-0.251949	-0.074725	-0.230722	0.10068	-0.184071	0.120645	-0.12927	0.136328	-0.024067	0.131737	0.04433	0.115046	0.122954	0.08788	0.15974	0.054158	0.180272	0.018289	0.176756
'BYU46516D.JPG'	0.17276141	-0.000627861	0.153658262	0.026709803	0.142105328	0.042828312	0.121114339	0.06250627	0.013750559	0.059847256	-0.100492313	0.155348494	-0.225288749	0.089509299	0.143816523	-0.002806891	0.065429749	-0.005631601	-0.078173912	0.000154466	0.163525307	-0.029252918	0.14010625	-0.052956996	0.113832636	-0.067671753	0.008069867	-0.075870017	-0.089241568	-0.155597815	-0.232885475	-0.055939477	-0.220415384	0.122984091	-0.199716472	0.138014602	-0.149336407	0.148621314	-0.031045002	0.14730213	0.046739607	0.111468348	0.117350141	0.075562529	0.15535451	0.05683557	0.17483105	0.024025267	0.177769475
'SDNHM22241D.JPG'	0.1726	-0.008075	0.168895	0.016079	0.142089	0.040631	0.119774	0.059925	0.024298	0.080763	-0.090414	0.146729	-0.22391	0.07584	0.13464	-0.005071	0.065231	-0.000281	-0.075933	0.004938	0.169988	-0.032064	0.139474	-0.049992	0.117226	-0.069604	0.020751	-0.079118	-0.125126	-0.151797	-0.250324	-0.041173	-0.210286	0.111549	-0.180718	0.127984	-0.136206	0.142336	-0.026831	0.134832	0.041697	0.107168	0.118728	0.077666	0.15555	0.04624	0.18023	0.009437	0.177547
'SDNHM9633D.JPG'	0.176657	0.000921	0.169119	0.031039	0.137525	0.047168	0.115636	0.067407	0.015	0.071295	-0.127051	0.142174	-0.235391	0.076952	0.140423	-0.001625	0.072271	0.002706	-0.037469	0.000971	0.169101	-0.028723	0.140045	-0.049215	0.115604	-0.063594	0.015695	-0.07191	-0.117025	-0.139417	-0.238139	-0.068972	-0.218653	0.108434	-0.191272	0.129303	-0.15647	0.138394	-0.046158	0.128172	0.039286	0.105945	0.116736	0.079304	0.154101	0.060421	0.183268	0.023433	0.183303
'SDNHM2281D.JPG'	0.1728336	-0.0030824	0.1598563	0.0258031	0.1354491	0.0441724	0.1086829	0.066548	0.0105562	0.0752902	-0.0981694	0.146339	-0.2221171	0.0806068	0.1515719	-0.0035606	0.061956	0.0015217	-0.0426584	0.0048264	0.1672507	-0.023358	0.1494867	-0.0426862	0.1136347	-0.0654985	0.0169811	-0.0749312	-0.1047656	-0.1526709	-0.2494669	-0.0561136	-0.2241176	0.1141648	-0.1989371	0.1290941	-0.1479291	0.1425809	-0.0318228	0.1364544	0.0302671	0.1105103	0.1030245	0.0816075	0.1406202	0.056306	0.177153	0.023385	0.1840076
[truncated: 2,464 more rows]
[truncated: 121 more columns]
